# Supplementary material for: Drug-resistant enteric fever worldwide, 1990 to 2018: a systematic review and meta-analysis
Source: BMC Med. 2020 Jan 3;18:1. doi: 10.1186/s12916-019-1443-1 (PMC6941399; doi:10.1186/s12916-019-1443-1)
Supplement: Supplementary file 2 — Additional file 2. Data file S1: Individual study results for multidrug resistance. Data file S2: Individual study results for fluoroquinolone non-susceptibility. Data file S3: Indivual study results for ceftriaxone non-susceptibility. [file 12916_2019_1443_MOESM2_ESM.zip]

Archive with 3 entries (3 files):
- Data file S1. GRAM_Typhi_Paratyphi A_MDR.xlsx
- Data file S2. GRAM_Typhi_Paratyphi A_FQNS.xlsx
- Data file S3. GRAM_Typhi_Paratyphi A_ceftriaxone.xlsx
