# Supplementary material for: Drug-resistant enteric fever worldwide, 1990 to 2018: a systematic review and meta-analysis
Source: BMC Med. 2020 Jan 3;18:1. doi: 10.1186/s12916-019-1443-1 (PMC6941399; doi:10.1186/s12916-019-1443-1)
Supplement: Supplementary file 2 — Additional file 2. Data file S1: Individual study results for multidrug resistance. Data file S2: Individual study results for fluoroquinolone non-susceptibility. Data file S3: Indivual study results for ceftriaxone non-susceptibility. [file 12916_2019_1443_MOESM2_ESM.zip › Data file S1. GRAM_Typhi_Paratyphi A_MDR.xlsx]

## Sheet: MDR_AMP_CHL_SXT
Author (year)	Start year	End Year	Region	Country	Site	Serovar	Age range (years)	Male (%)	Testing method	Resistance breakpoints	Number examined	MDR*, n (%)	Ampicillin**, n (%)			Chlormaphenicol, n (%)			Co-trimoxazole, n (%)
													S	I	R	S	I	R	S	I	R
Rao (1993)	1990	1991	South Asia	India	Manipal	Paratyphi			Disk-diffusion	not specified	27	0 (0)			0 (0)			0 (0)			0 (0)
Mirza (1995)	1994	1994	South Asia	Pakistan	Quetta	Paratyphi			Disk-diffusion	not specified	14	0 (0)						2 (14)
Karamat (1996)	1990	1995	South Asia	Pakistan	Islamabad/Rawalpindi	Paratyphi			Agar dilution	NCCLS 1990	308	0 (0)			0 (0)			0 (0)			0 (0)
Kapil (1997)	1996	1996	South Asia	India	New Delhi	Paratyphi		67	Unknown	not specified	36	0 (0)			0 (0)			0 (0)			0 (0)
Hoa (1998)	1993	1994	Southeast Asia	Viet Nam	Ho Chi Minh City	Paratyphi	1-63	50	Disk-diffusion	not specified	15	0 (0)	15 (100)		0 (0)	14 (93)		1 (7)	15 (100)		0 (0)
Amdani (1998)	1996	1996	Southeast Asia	Indonesia	Jakarta	Paratyphi	0-16	54	Disk-diffusion	NCCLS (no year stated)	19	0 (0)				19 (100)		0 (0)	19 (100)		0 (0)
Akinyemi (2000)	1997	1998	Western Sub-Saharan Africa	Nigeria	Lagos	Paratyphi	1-60	53	Disk-diffusion	not specified	17	4 (24)	2 (12)		15 (88)	5 (29)		12 (71)	6 (35)		11 (65)
Qureshi (2001)	1996	2000	South Asia	Pakistan	Quetta	Paratyphi			Disk-diffusion	Ahmad M, Saleem M, Hannan A, Khan FA, Ahmad TA. Antimicrobial susceptibility testing (disk diffusion method). Arm Forc Ins Pathol 1989; 1: (1) 4-6	161	66 (41)			77 (48)			73 (45)			89 (55)
Mehta (2002)	2000	2001	South Asia	India	Chandigarh	Paratyphi		53	Disk-diffusion	not specified	10	0 (0)			7 (70)			0 (0)			0 (0)
Gautam (2002)	1997	2001	South Asia	India	Rohtak	Paratyphi			Disk-diffusion	NCCLS 1997	94	9 (10)	29 (31)		65 (69)	53 (56)		41 (44)	39 (41)		55 (59)
Kadappu (2003)	1998	2001	South Asia	India	Manipal	Paratyphi			Disk-diffusion	not specified	10	1 (10)	6 (60)	1 (10)	3 (30)	4 (40)	2 (20)	4 (40)	3 (30)	0 (0)	7 (70)
Tankhiwale (2003)ᵇ	2001	2002	South Asia	India	Nagpur	Paratyphi			Disk-diffusion	not specified	18	2 (11)	12 (67)		6 (33)	13 (72)	3 (17)	2 (11)	13 (72)		5 (28)
Vollaard (2004)	2001	2003	Southeast Asia	Indonesia	Jatinegara	Paratyphi	4-59	62	Disk-diffusion	not specified	26	0 (0)			0 (0)			0 (0)			0 (0)
Butt (2005)	1996	2003	South Asia	Pakistan	Rawalpindi	Paratyphi			Disk-diffusion	CLSI 2000	410	100 (24)			153 (37)			130 (32)			112 (27)
Malla (2005)	2002	2004	South Asia	Nepal	Kathmandu	Paratyphi	0-99	64	Disk-diffusion	not specified	430	7 (2)
Mandeep (2006)	1999	2003	South Asia	India	Delhi	Paratyphi		63	Disk-diffusion	NCCLS 2002	73	0 (0)	42 (58)		31 (42)	69 (95)		4 (5)	66 (90)		7 (10)
Mohanty (2006)	1999	2004	South Asia	India	Delhi	Paratyphi		63	Disk-diffusion	NCCLS 2004	198	15 (8)			65 (33)			38 (19)			33 (17)
Das (2006)	2003	2004	South Asia	India	Rourkela	Paratyphi			Disk-diffusion	NCCLS 1997	31	1 (3)	25 (81)		6 (19)	25 (81)		6 (19)	24 (77)		7 (23)
Mandal (2006)	1991	2005	South Asia	India	Asansol & Kolkata	Paratyphi			Disk-diffusion	NCCLS 1997	95	15 (16)	80 (84)		15 (16)	77 (81)		18 (19)	67 (71)		28 (29)
Shirakawa (2006)	2003	2003	South Asia	Nepal	Kathmandu	Paratyphi			Agar dilution	CLSI (no year stated)	39	0 (0)			34 (87)			0 (0)			0 (0)
Woods (2006)	2001	2001	South Asia	Nepal	Patan (Lalitpur)	Paratyphi	15-72	72	Disk-diffusion	NCCLS 2003	57	0 (0)	55 (96)		1 (2)				56 (98)		0 (0)
Dhanashree (2007)	2003	2006	South Asia	India	Dakshin Kannad	Paratyphi			Disk-diffusion	CLSI 2005	37	0 (0)	36 (97)		1 (3)	37 (100)		0 (0)	37 (100)		0 (0)
Tamang (2007)	2004	2006	South Asia	Nepal	Kathmandu	Paratyphi			Agar dilution	CLSI 2003	28	0 (0)			0 (0)			0 (0)
Amatya (2007)	2005	2005	South Asia	Nepal	Kathmandu	Paratyphi			Disk-diffusion	NCCLS 2004	44	0 (0)	44 (100)	0 (0)	0 (0)	44 (100)	0 (0)	0 (0)	44 (100)	0 (0)	0 (0)
Hasan (2008)	2001	2006	South Asia	Pakistan	National	Paratyphi		56	Disk-diffusion	CLSI 2006	3668	906 (25)			979 (27)			1024 (28)			1025 (28)
Jog (2008)	2003	2005	South Asia	India	Mumbai	Paratyphi	1-66	62	Unknown	not specified	46	0 (0)	46 (100)		0 (0)	46 (100)		0 (0)	46 (100)		0 (0)
Vidyalakshmi (2008)	2005	2006	South Asia	India	Mangalore	Paratyphi			Disk-diffusion	CLSI 2005	85	0 (0)	79 (93)		6 (7)	85 (100)		0 (0)	85 (100)		0 (0)
Saharan (2008)	2000	2001	South Asia	India	Bikaner	Paratyphi	5-50		Disk-diffusion	NCCLS (no year stated)	13	0 (0)			0 (0)			0 (0)			0 (0)
Raveendran (2008)	2005	2006	South Asia	India	Delhi	Paratyphi			Disk-diffusion	CLSI (no year stated)	198	0 (0)			2 (1)			0 (0)			0 (0)
Gupta (2009)ᵃ	2003	2007	South Asia	India	Chandigarh	Paratyphi			Disk-diffusion	CLSI 2006	47	1 (2)	62 (84)		12 (16)	60 (81)		14 (19)	63 (85)		11 (15)
Capoor (2009)	2006	2007	South Asia	India	Delhi	Paratyphi			Disk-diffusion	CLSI 2006	43	2 (5)
Dimitrov (2010)	2002	2006	North Africa & Middle East	Kuwait	Jahrah	Paratyphi			Disk-diffusion	NCCLS 2004	40	6 (15)
Wu (2010)	2002	2007	East Asia	China	Shenzhen	Paratyphi	16-62		Microdilution	CLSI 2007	64	0 (0)	63 (98)		1 (2)				64 (100)		0 (0)
Shukun (2010)	1999	2008	East Asia	China	Yuxi	Paratyphi			Disk-diffusion	CLSI 2009	4141	0 (0)						0 (0)
Yu (2011)	1998	2009	East Asia	China	Wenzhou	Paratyphi	15-99	57	Disk-diffusion	NCCLS 2003	157	1 (1)	51 (75)	6 (9)	11 (16)	59 (98)	0 (0)	1 (2)	54 (64)	7 (8)	23 (27)
Arjyal (2011)	2006	2008	South Asia	Nepal	Patan (Lalitpur)	Paratyphi	2-99	64	E-test	not specified	102	0 (0)			0 (0)			2 (2)			0 (0)
Raza (2012)	2010	2011	South Asia	Nepal	Kathmandu	Paratyphi		62	Disk-diffusion	NCCLS 1997	31	0 (0)	8 (26)		23 (74)	31 (100)		0 (0)	31 (100)		0 (0)
Abdullah (2012)	2008	2010	South Asia	Pakistan	Karachi	Paratyphi	0-99	58	Disk-diffusion	not specified	71	41 (58)	1 (1)			27 (38)			56 (86)
Rai (2012)ᵇ	2005	2008	South Asia	India	National	Paratyphi			Disk-diffusion	CLSI 2009	21	0 (0)						0 (0)
Shetty (2012)	2009	2011	South Asia	India	Dakshin Kannad	Paratyphi			Disk-diffusion	CLSI 2009	16	0 (0)	13 (81)		3 (19)	16 (100)		0 (0)	16 (100)		0 (0)
Venkatesh (2013)	2012	2012	South Asia	India	Bangalore	Paratyphi			Disk-diffusion	CLSI 2012	92	0 (0)				92 (100)		0 (0)	92 (100)		0 (0)
Jain (2013)	2010	2012	South Asia	India	Delhi	Paratyphi	3-54	62	Disk-diffusion	CLSI 2012	77	0 (0)			3 (4)			0 (0)			0 (0)
Koirala (2013)	2008	2011	South Asia	Nepal	Patan (Lalitpur)	Paratyphi	2-99		E-test	not specified	86	0 (0)			0 (0)			0 (0)
Suruchi (2014)	2010	2012	South Asia	India	Shimla	Paratyphi		70	Disk-diffusion	CLSI 2012	29	0 (0)			2 (7)			0 (0)			1 (3)
Dutta (2014)	2009	2013	South Asia	India	Kolkata	Paratyphi	0-63		Disk-diffusion	CLSI 2013	25	0 (0)			0 (0)			0 (0)			0 (0)
Afroze (2014)	2009	2012	South Asia	Bangladesh	Dhaka	Paratyphi	19-67	63	Disk-diffusion	NCCLS 2004	26	3 (12)	18 (72)		7 (28)	19 (79)		5 (21)	22 (88)		3 (12)
Geetha (2014)	2010	2011	South Asia	India	Pondicherry	Paratyphi			Disk-diffusion	CLSI 2012	27	0 (0)
Chand (2014)	2011	2012	South Asia	Nepal	Patan (Lalitpur)	Paratyphi			Disk-diffusion	CLSI 2007	30	0 (0)	30 (100)		0 (0)	29 (97)		1 (3)	30 (100)		0 (0)
Qamar (2014)	2009	2011	South Asia	Pakistan	National	Paratyphi			Disk-diffusion	CLSI 2009	1720	38 (2)			39 (2)			45 (3)			49 (3)
Ikram (2015)	2001	2012	South Asia	Pakistan	Islamabad	Paratyphi	2-80	64	Disk-diffusion	CLSI 2012	70	0 (0)			1 (1)			0 (0)			12 (17)
Ramesh (2016)	2013	2014	South Asia	India	North	Paratyphi			Disk-diffusion	CLSI (no year stated)	10	0 (0)				10 (100)		0 (0)
Duggal (2016)	2009	2010	South Asia	India	Delhi	Paratyphi	1-59	60	Disk-diffusion; Phoenix 100 automated system	CLSI (no year stated)	12	0 (0)			2 (17)			0 (0)			0 (0)
Mahapatra (2016)	2006	2011	South Asia	India	Odisha	Paratyphi		61	Disk-diffusion	not specified	140	0 (0)	140 (100)		0 (0)	140 (100)		0 (0)	130 (93)		10 (7)
Menezes (2016)	2005	2009	South Asia	India	Pondicherry	Paratyphi	4-69		Disk-diffusion	not specified	284	5 (2)	244 (86)	5 (2)	35 (12)	254 (89)	3 (1)	27 (10)	245 (86)	0 (0)	39 (14)
Misra (2016)	2013	2015	South Asia	India	Lucknow	Paratyphi			Disk-diffusion	CLSI 2016	18	0 (0)	18 (100)	0 (0)	0 (0)	18 (100)	0 (0)	0 (0)	18 (100)	0 (0)	0 (0)
Yadav (2016)	2010	2014	South Asia	India	Bastar	Paratyphi		57	Disk-diffusion	CLSI 2009	60	16 (27)			49 (82)			36 (60)			48 (80)
Kuijpers (2017)	2008	2015	Southeast Asia	Cambodia	Phnom Penh	Paratyphi		49	Disk-diffusion	CLSI 2016	183	0 (0)
Khanal (2017)	2016	2016	South Asia	Nepal	Kathmandu	Paratyphi			Disk-diffusion	CLSI 2016	14	0 (0)	14 (100)		0 (0)	14 (100)		0 (0)	14 (100)		0 (0)
Iyer (2017)	2007	2016	South Asia	India	Hyderabad	Paratyphi	0-17	53	Disk-diffusion	BSAC/EUCAST 2007-2016	73	0 (0)			13 (18)			0 (0)			1 (1)
Harichandran (2017)	2011	2013	South Asia	India	Ernakulam	Paratyphi		53	Disk-diffusion	CLSI 2013	22	0 (0)	22 (100)		0 (0)	20 (91)		2 (9)	21 (95)		1 (5)
Gurung (2017)	2014	2015	South Asia	Nepal	Kathmandu	Paratyphi	0-99	49	Disk-diffusion	CLSI 2013	35	0 (0)			0 (0)			0 (0)			0 (0)
Ali (2017)	2012	2014	South Asia	Pakistan	Islamabad	Paratyphi	0-99	60	Disk-diffusion	not specified	42	5 (12)			7 (17)			6 (14)			6 (14)
Ahmed (2017)	2006	2014	South Asia	Bangladesh	Dhaka	Paratyphi	0-115		Disk-diffusion	CLSI 2012	1061	0 (0)
Sharvani (2016)	2013	2013	South Asia	India	National	Paratyphi	1-80	71	Disk-diffusion	CLSI (no year stated)	117	0 (0)	142 (93)		10 (7)	62 (100)		0 (0)	150 (99)		2 (1)
Bhetwal (2017)	2015	2017	South Asia	Nepal	Kathmandu	Paratyphi	0-99	61	Disk-diffusion	CLSI 2015	83	0 (0)	82 (99)	0 (0)	1 (1)	83 (100)	0 (0)	0 (0)	81 (98)	0 (0)	2 (2)
Lugito (2017)	2012	2015	Southeast Asia	Indonesia	Tangerang	Paratyphi	1-80	59	Agar dilution; VITEK 2	CLSI 2013	61	0 (0)
Zehra (2017)	2014	2015	South Asia	Pakistan	Karachi	Paratyphi			Disk-diffusion	CLSI 2013	190	80 (42)			156 (82)			93 (49)			97 (51)
Zellweger (2017)	1992	2002	South Asia	Nepal	Kathmandu	Paratyphi			Disk-diffusion	as per disk manufacturer	2499	35 (1)				2464 (97)	21 (1)	45 (2)	2464 (97)	13 (1)	61 (2)
Zellweger (2017)	2003	2003	South Asia	Nepal	Kathmandu	Paratyphi			Disk-diffusion	CLSI 2003	415	3 (1)				409 (98)	1 (0)	7 (2)	413 (99)	1 (0)	4 (1)
Zellweger (2017)	2004	2004	South Asia	Nepal	Kathmandu	Paratyphi			Disk-diffusion	CLSI 2004	385	2 (1)				410 (100)	0 (0)	2 (0)	408 (99)	0 (0)	4 (1)
Zellweger (2017)	2005	2005	South Asia	Nepal	Kathmandu	Paratyphi			Disk-diffusion	CLSI 2005	334	1 (0)				332 (99)	0 (0)	2 (1)	333 (100)	0 (0)	1 (0)
Zellweger (2017)	2006	2006	South Asia	Nepal	Kathmandu	Paratyphi			Disk-diffusion	CLSI 2006	325	0 (0)				327 (100)	0 (0)	0 (0)	326 (100)	0 (0)	0 (0)
Zellweger (2017)	2007	2007	South Asia	Nepal	Kathmandu	Paratyphi			Disk-diffusion	CLSI 2007	195	2 (1)				177 (90)	7 (4)	12 (6)	190 (97)	0 (0)	6 (3)
Zellweger (2017)	2008	2008	South Asia	Nepal	Kathmandu	Paratyphi			Disk-diffusion	CLSI 2008	285	0 (0)				286 (97)	6 (2)	3 (1)	286 (100)	0 (0)	1 (0)
Zellweger (2017)	2009	2009	South Asia	Nepal	Kathmandu	Paratyphi			Disk-diffusion	CLSI 2009	242	1 (0)				242 (100)	0 (0)	1 (0)	242 (99)	1 (0)	2 (1)
Zellweger (2017)	2010	2010	South Asia	Nepal	Kathmandu	Paratyphi			Disk-diffusion	CLSI 2010	394	0 (0)				395 (100)	0 (0)	1 (0)	397 (99)	0 (0)	3 (1)
Zellweger (2017)	2011	2011	South Asia	Nepal	Kathmandu	Paratyphi			Disk-diffusion	CLSI 2011	328	0 (0)				328 (100)	0 (0)	0 (0)	329 (100)	0 (0)	0 (0)
Zellweger (2017)	2012	2012	South Asia	Nepal	Kathmandu	Paratyphi			Disk-diffusion	CLSI 2012	256	0 (0)				256 (100)	0 (0)	0 (0)	258 (100)	1 (0)	0 (0)
Zellweger (2017)	2013	2013	South Asia	Nepal	Kathmandu	Paratyphi			Disk-diffusion	CLSI 2013	142	0 (0)				151 (99)	1 (1)	0 (0)	155 (100)	0 (0)	0 (0)
Zellweger (2017)	2014	2014	South Asia	Nepal	Kathmandu	Paratyphi			Disk-diffusion	CLSI 2014	127	0 (0)				127 (97)	1 (1)	3 (2)	128 (99)	0 (0)	1 (1)
Makkar (2018)	2011	2017	South Asia	India	Delhi	Paratyphi		70	Disk-diffusion; VITEK 2	CLSI 2016	157	2 (1)	106 (68)		51 (32)	117 (75)		40 (25)	146 (93)		11 (7)
Qamar (2018)	2012	2014	South Asia	Pakistan	Karachi & Hyderabad	Paratyphi		58	Unknown	CLSI (no year stated)	886	14 (2)			24 (3)			25 (3)			27 (3)
Sur (2018)	2014	2015	South Asia	India	Chandigarh, Gurgaon, Vellore, Kolkata, Manipal	Paratyphi		58	Unknown	not specified	271	0 (0)			13 (5)			9 (3)			0 (0)
Wang (2018)	2002	2013	East Asia	China	Hangzhou	Paratyphi			Disk-diffusion	CLSI 2013	60	0 (0)			1 (2)						3 (5)
Joshi (2019)	2002	2011	South Asia	India	Bangalore	Paratyphi			Disk-diffusion	CLSI (no year stated)	1191	0 (0)
Joshi (2019)	2012	2013	South Asia	India	Bangalore	Paratyphi			Disk-diffusion	CLSI 2012	202	0 (0)
Andrews (2018)	2013	2016	South Asia	Nepal	Achham, Tanahun, Kavrepalanchowk & Dolakha	Paratyphi		52	Unknown	not specified	22	0 (0)			10 (45)			0 (0)			0 (0)
Sen (1991)	1990	1990	South Asia	India	Delhi	Typhi	2-13	58	Disk-diffusion	not specified	12	5 (42)	1 (8)		11 (92)	7 (58)		5 (42)	2 (17)		10 (83)
Bavdekar (1991)	1990	1990	South Asia	India	Pune	Typhi	2-18		Unknown	not specified	30	27 (90)			28 (93)			27 (90)			29 (97)
Koul (1991)	1989	1990	South Asia	India	Delhi	Typhi	0-16	50	Disk-diffusion	not specified	48	11 (23)			11 (23)			35 (73)			28 (58)
Pal (1991)	1990	1990	South Asia	India	Chandigarh	Typhi			Disk-diffusion	not specified	62	34 (55)			39 (63)			34 (55)			35 (56)
Rodrigues (1992)	1990	1990	South Asia	India	Mumbai	Typhi			Disk-diffusion	not specified	74	60 (81)						60 (81)
Halder (1992)	1989	1990	South Asia	India	Kolkata	Typhi		76	Disk-diffusion	not specified	51	40 (78)			40 (78)			40 (78)			40 (78)
Dar (1992)	1990	1991	South Asia	India	Delhi	Typhi			Disk-diffusion	not specified	326	197 (60)
Mishra (1992)	1990	1990	South Asia	India	Delhi	Typhi	0-16		Disk-diffusion	not specified	50	33 (66)	16 (32)		34 (68)	11 (22)		39 (78)	12 (24)		38 (76)
Sabherwal (1992)	1989	1990	South Asia	India	Rohtak	Typhi			Disk-diffusion	not specified	730	218 (30)
Bhattacharya (1992)	1990	1991	South Asia	India	Kolkata	Typhi			Unknown	not specified	16	16 (100)	0 (0)		16 (100)	0 (0)		16 (100)	0 (0)		16 (100)
Saha (1992)	1990	1990	South Asia	India	Kolkata	Typhi	1-16		Disk-diffusion	according to the chart'	47	47 (100)			47 (100)			47 (100)			47 (100)
Jesudason (1992)	1989	1991	South Asia	India	Vellore	Typhi			Disk-diffusion	not specified	283	44 (16)
Mehta (1992)	1990	1991	South Asia	India	Mumbai	Typhi			Disk-diffusion	NCCLS (no year stated)	190	141 (74)
Dhar (1993)	1989	1991	South Asia	India	Ludhiana	Typhi			Unknown	not specified	486	276 (57)	210 (43)		276 (57)	179 (37)		307 (63)	210 (43)		276 (57)
Sharma (1993)			South Asia	India	Rohtak	Typhi	0-14		Unknown	not specified	65	42 (65)				23 (35)		42 (65)
Singh (1993)			South Asia	India	Faridkot	Typhi	13-50		Disk-diffusion	not specified	55	25 (45)
Rao (1993)	1990	1991	South Asia	India	Manipal	Typhi			Disk-diffusion	not specified	102	80 (78)
Saha (1994)	1990	1992	South Asia	Bangladesh	Dhaka	Typhi	0-16		Unknown	Working party, 1991 & Ling et al. 1990	236	138 (58)			157 (67)			186 (79)			172 (73)
Garg (1994)	1991	1991	South Asia	India	Jaipur	Typhi	1-12	73	Disk-diffusion	not specified	69	46 (67)			53 (77)	9 (13)		60 (87)	11 (16)		58 (84)
Takkar (1994)	1990	1991	South Asia	India	Ludhiana	Typhi	0-16		Disk-diffusion	not specified	84	46 (55)				28 (33)		56 (67)
Buch (1994)	1989	1992	South Asia	India	Srinagar	Typhi	2-13	57	Unknown	not specified	183	102 (56)
Rathish (1994)	1991	1991	South Asia	India	Bangalore	Typhi			Disk-diffusion	not specified	190	180 (95)	8 (4)		182 (96)	10 (5)		180 (95)	6 (3)		184 (97)
Hien (1994)	1992	1993	Southeast Asia	Viet Nam	Ho Chi Minh City	Typhi	16-72	71	Disk-diffusion	not specified	27	12 (44)						16 (59)
Girgis (1995)			North Africa & Middle East	Egypt	Cairo	Typhi	0-15		Disk-diffusion	not specified	165	124 (75)
Rathish (1995)	1991	1992	South Asia	India	Bangalore	Typhi	0-16		Disk-diffusion	not specified	164	156 (95)	7 (4)		157 (96)	8 (5)		156 (95)	8 (5)		156 (95)
Mirza (1995)	1994	1994	South Asia	Pakistan	Quetta	Typhi			Disk-diffusion	not specified	62	43 (69)
Haldar (1995)	1989	1991	South Asia	India	Kolkata	Typhi			Disk-diffusion	not specified	50	28 (56)	22 (44)		28 (56)	22 (44)		28 (56)	22 (44)		28 (56)
Verma (1996)	1989	1994	South Asia	India	Ludhiana	Typhi	0-2		Unknown	not specified	18	11 (61)
Rathore (1996)	1990	1990	South Asia	Pakistan	Islamabad	Typhi	0-16	65	Disk-diffusion	not specified	109	79 (72)			79 (72)			79 (72)			79 (72)
Mishra (1996)			South Asia	India	Vanarasi	Typhi	1-13		Unknown	not specified	35	16 (46)			32 (91)			24 (69)
Karamat (1996)	1990	1995	South Asia	Pakistan	Islamabad/Rawalpindi	Typhi			Agar dilution	NCCLS 1990	1423	749 (53)			841 (59)			820 (58)			836 (59)
Hermans (1996)	1994	1995	South Asia	Bangladesh	Dhaka	Typhi	0-16		Disk-diffusion	NCCLS 1994	78	50 (64)			52 (67)			50 (64)
Saha (1997)	1994	1996	South Asia	Bangladesh	Dhaka	Typhi			Microdilution	not specified	567	202 (36)			233 (41)			221 (39)			273 (48)
Chinh (1997)	1993	1995	Southeast Asia	Viet Nam	Ho Chi Minh City	Typhi	16-99		Disk-diffusion	not specified	95	75 (79)
Dougle (1997)	1994	1994	Eastern Sub-Saharan Africa	Kenya	Mumias	Typhi			Disk-diffusion	not specified	24	0 (0)	24 (100)		0 (0)	23 (96)		1 (4)	12 (50)		12 (50)
Hoa (1998)	1993	1994	Southeast Asia	Viet Nam	Ho Chi Minh City	Typhi	1-63	50	Disk-diffusion	not specified	294	206 (70)	82 (28)		212 (72)	59 (20)		235 (80)	76 (26)		218 (74)
Murdoch (1998)	1997	1997	Central Asia	Tajikistan	Dushanbe, Kuliab & Kurgan Tube	Typhi			Unknown	not specified	34	31 (91)			31 (91)			31 (91)
Shanahan (1998)	1992	1994	South Asia	India	Vellore	Typhi			Agar dilution	not specified	21	11 (52)	10 (48)		11 (52)	6 (29)		15 (71)
Wain (1998)	1993	1996	Southeast Asia	Viet Nam	HCMC & Cao Lahn	Typhi			Disk-diffusion	not specified	375	313 (83)
Setiabudi (1998)	1994	1997	Southeast Asia	Indonesia	Bandung	Typhi	0-15		Disk-diffusion	NCCLS (no year stated)	45	3 (7)	40 (89)	2 (4)	3 (7)	41 (85)	2 (4)	5 (10)	41 (84)	3 (6)	5 (10)
Ly (1998)			Southeast Asia	Viet Nam	Ho Chi Minh City	Typhi	16-40	50	Disk-diffusion	NCCLS (no year stated)	26	17 (65)
Phuong (1999)	1995	1996	Southeast Asia	Viet Nam	Bien Hoa City	Typhi	0-15	50	Disk-diffusion	not specified	82	70 (85)			71 (87)			71 (87)			68 (83)
Abdel Wahab (1999)	1997	1999	North Africa & Middle East	Egypt	Cairo	Typhi	4-23	50	Unknown	not specified	45	30 (67)				15 (33)		30 (67)
Ciraj (1999)			South Asia	India	Manipal	Typhi			Disk-diffusion	NCCLS 1993	226	131 (58)	54 (24)		172 (76)	81 (36)		145 (64)	89 (39)		137 (61)
Asna (2000)	1996	1998	South Asia	Bangladesh	Dhaka	Typhi	0-99		Disk-diffusion	not specified	151	45 (30)						45 (30)			48 (32)
Ki-Zerbo (2000)	1994	1996	Western Sub-Saharan Africa	Burkina Faso	Bobo-Dioulasso	Typhi			Unknown	not specified	13	0 (0)	11 (85)		2 (15)				13 (100)		0 (0)
Kabra (2000)			South Asia	India	Ahmedabad	Typhi	0-16	52	Unknown	not specified	100	80 (80)				8 (8)		92 (92)	2 (2)		98 (98)
Akinyemi (2000)	1997	1998	Western Sub-Saharan Africa	Nigeria	Lagos	Typhi	1-60	53	Disk-diffusion	not specified	68	25 (37)	6 (9)		62 (91)	18 (26)		50 (74)	26 (38)		42 (62)
Chinh (2000)			Southeast Asia	Viet Nam	Ho Chi Minh City	Typhi	15-68	52	Disk-diffusion	NCCLS 1998	86	68 (79)
Kariuki (2000)	1988	1999	Eastern Sub-Saharan Africa	Kenya	Nairobi	Typhi			E-test	not specified	38	5 (13)			18 (47)			18 (47)
Gordon (2001)	1997	1998	Eastern Sub-Saharan Africa	Malawi	Blantyre	Typhi	14-76		Disk-diffusion	not specified	12	0 (0)	12 (100)		0 (0)	12 (100)		0 (0)	12 (100)		0 (0)
Abucejo (2001)	1994	1997	Southeast Asia	Philippines	Tagbilaran City	Typhi			Disk-diffusion	NCCLS (no year stated)	422	0 (0)			0 (0)			0 (0)			0 (0)
Kumar (2001)	1990	1999	South Asia	India	Ludhiana	Typhi			Disk-diffusion	not specified	1262	412 (33)
Wain (2001)	1995	1997	Southeast Asia	Viet Nam	Cao Lanh	Typhi	4-42	43	Disk-diffusion	not specified	89	83 (93)
Saha (2001)	1998	1999	South Asia	Bangladesh	Dhaka	Typhi		53	Unknown	NCCLS 1997	108	15 (14)			19 (18)			17 (16)			27 (25)
Mehta (2002)	2000	2001	South Asia	India	Chandigarh	Typhi		53	Disk-diffusion	not specified	46	0 (0)			30 (65)			11 (24)			0 (0)
Mandal (2002)	1991	2001	South Asia	India	Kolkata	Typhi			Agar dilution	not specified	421	70 (17)			122 (29)			112 (27)			188 (45)
Chande (2002)	2000	2001	South Asia	India	Nagpur	Typhi			Disk-diffusion	NCCLS (no year stated)	51	11 (22)			11 (22)			13 (25)			11 (22)
Rahman (2002)	1989	1996	South Asia	Bangladesh	Dhaka	Typhi			Disk-diffusion	NCCLS (no year stated)	2683	872 (33)			951 (35)			962 (36)			1002 (37)
Saha (2002)	1990	2000	South Asia	India	Kolkata	Typhi	0-12		Disk-diffusion	not specified	336	311 (93)	21 (6)		314 (93)	24 (7)		311 (93)	21 (6)		314 (93)
Kumar (2002)	1980	1999	South Asia	India	Chandigarh	Typhi			Agar dilution	not specified	62	10 (16)
Kumar (2002)	1995	1999	South Asia	India	Ludhiana	Typhi			Disk-diffusion	not specified	261	78 (30)
Kapil (2002)	1995	2000	South Asia	India	Delhi	Typhi			Disk-diffusion	NCCLS (no year stated)	94	25 (27)				69 (73)		25 (27)
Gautam (2002)	1997	2001	South Asia	India	Rohtak	Typhi			Disk-diffusion	NCCLS 1997	436	38 (9)	137 (31)		299 (69)	207 (47)		229 (53)	118 (27)		318 (73)
Hazir (2002)	1990	1993	South Asia	Pakistan	Islamabad/Rawalpindi	Typhi	0-12		Disk-diffusion	not specified	119	80 (67)	39 (33)		80 (67)	39 (33)		80 (67)
Rodrigues (2003)	2000	2002	South Asia	India	Mumbai	Typhi			Unknown	not specified	346	128 (37)
Hosoglu (2003)	1998	2000	North Africa & Middle East	Turkey	Diyarbakir	Typhi	1-77	60	Disk-diffusion	NCCLS (no year stated)	65	0 (0)			0 (0)			0 (0)			0 (0)
Kadappu (2003)	1998	2001	South Asia	India	Manipal	Typhi			Disk-diffusion	not specified	40	21 (52)	6 (15)	8 (20)	26 (65)	2 (5)	5 (12)	33 (82)	7 (18)	1 (2)	32 (80)
Tankhiwale (2003)ᵃ	2002	2002	South Asia	India	Nagpur	Typhi			Unknown	not specified	23	7 (30)	11 (48)		12 (52)	13 (57)	2 (9)	8 (35)			7 (30)
Bhattacharya (2003)	1999	2001	South Asia	India	Rourkela	Typhi	1-64	58	Disk-diffusion	not specified	254	78 (31)	152 (60)		102 (40)	176 (69)		78 (31)	123 (48)		131 (52)
Kariuki (2004)	2001	2002	Eastern Sub-Saharan Africa	Kenya	Nairobi, Embu & Nakuru	Typhi	16-99		E-test	NCCLS 2000	102	84 (82)			87 (85)			88 (86)			84 (82)
Madhulika (2004)	2002	2003	South Asia	India	Pondicherry	Typhi			Disk-diffusion	NCCLS 1997	157	61 (39)	63 (40)	10 (6)	84 (54)	72 (46)	3 (2)	82 (52)	55 (35)	0 (0)	102 (65)
Olsen (2004)	2000	2002	Southeast Asia	Viet Nam	HCMC & Cai Lay	Typhi	2-72		Disk-diffusion	R=19mm	58	29 (50)			29 (50)			33 (57)
Mamun (2004)			South Asia	Bangladesh	Dhaka	Typhi	1-15		Disk-diffusion	not specified	30	20 (67)			20 (67)			20 (67)			20 (67)
Vollaard (2004)	2001	2003	Southeast Asia	Indonesia	Jatinegara	Typhi	3-57	42	Disk-diffusion	not specified	88	3 (3)			3 (3)			3 (3)			3 (3)
Rupali (2004)	2000	2000	South Asia	India	Vellore	Typhi		60	Disk-diffusion	NCCLS 2000	109	54 (50)			54 (50)			55 (50)			55 (50)
Panhotra (2004)	2003	2003	North Africa & Middle East	Saudi Arabia	Al-Hasa	Typhi	5-46	42	Disk-diffusion	NCCLS (no year stated)	12	12 (100)			12 (100)			12 (100)			12 (100)
Brooks (2005)	2000	2001	South Asia	Bangladesh	Kamalapur	Typhi	1-50		Disk-diffusion	NCCLS 2000	49	27 (55)			27 (55)			28 (57)			28 (57)
Butt (2005)	1996	2003	South Asia	Pakistan	Rawalpindi	Typhi			Disk-diffusion	CLSI 2000	477	176 (37)			207 (43)			213 (45)			191 (40)
Vinh (2005)	1994	1996	Southeast Asia	Viet Nam	Cao Lanh	Typhi	0-14	56	Disk-diffusion	not specified	202	182 (90)
Malla (2005)	2002	2004	South Asia	Nepal	Kathmandu	Typhi	0-99	64	Disk-diffusion	not specified	1039	101 (10)
Afifi (2005)	1999	2003	North Africa & Middle East	Egypt	National	Typhi	4-99	65	Disk-diffusion	not specified	767	43 (6)	685 (89)		82 (11)	703 (92)		64 (8)	693 (90)		74 (10)
Misra (2005)	2000	2000	South Asia	India	Mumbai Garrison	Typhi	2-72	58	Disk-diffusion	not specified	93	93 (100)			93 (100)			93 (100)			93 (100)
Rahman (2005)	2003	2006	South Asia	Bangladesh	Dhaka	Typhi			Disk-diffusion	NCCLS 2001	44	23 (52)
Achla (2005)	2000	2002	South Asia	India	Delhi	Typhi			Disk-diffusion	NCCLS (no year stated)	205	43 (21)
Lewis (2005)	2002	2002	South Asia	Nepal	Bharatpur	Typhi			Disk-diffusion	NCCLS 2002	60	51 (85)			51 (85)			53 (88)			51 (85)
Siddiqui (2006)	1999	2001	South Asia	Pakistan	Hijrat Colony & Sultanabad	Typhi	1-15		Unknown	not specified	42	6 (14)
Mandeep (2006)	1999	2003	South Asia	India	Delhi	Typhi		63	Disk-diffusion	NCCLS 2002	304	60 (20)	188 (62)		116 (38)	214 (70)		90 (30)	216 (71)		88 (29)
Mohanty (2006)	1999	2004	South Asia	India	Delhi	Typhi		63	Disk-diffusion	NCCLS 2004	629	181 (29)			289 (46)			210 (33)			240 (38)
Das (2006)	2003	2004	South Asia	India	Rourkela	Typhi			Disk-diffusion	NCCLS 1997	105	11 (10)	87 (83)		18 (17)	85 (81)		20 (19)	80 (76)		25 (24)
Phetsouvanh (2006)	2000	2004	Southeast Asia	Laos	Vientiane	Typhi	1-74	56	E-test	not specified	161	18 (11)		1 (1)	19 (12)		1 (1)	19 (12)		2 (1)	19 (12)
Ling (2006)	1998	2003	East Asia	China	Beijing	Typhi			Disk-diffusion	not specified	23	0 (0)			2 (9)
Ling (2006)	1998	2003	East Asia	China	Hong Kong	Typhi			Disk-diffusion	not specified	20	0 (0)			0 (0)
Shirakawa (2006)	2003	2003	South Asia	Nepal	Kathmandu	Typhi			Agar dilution	CLSI (no year stated)	30	7 (23)			9 (30)			7 (23)			7 (23)
Rahman (2006)	1989	2002	South Asia	Bangladesh	Dhaka	Typhi			Disk-diffusion	NCCLS (no year stated)	3927	1269 (32)
Dilruba (2006)	2005	2005	South Asia	Bangladesh	Dhaka	Typhi			Disk-diffusion	CLSI (no year stated)	428	247 (58)			248 (58)			253 (59)			252 (59)
Srikantiah (2006)	2002	2002	North Africa & Middle East	Egypt	Fayoum	Typhi	1-99		Disk-diffusion	NCCLS 2001	89	26 (29)		3 (3)	27 (30)		2 (2)	27 (30)			26 (29)
Pallab (2006)	2002	2003	South Asia	India	Chandigarh	Typhi			Disk-diffusion	NCCLS 2000	70	13 (19)			13 (19)			19 (27)			13 (19)
Manchanda (2006)	2004	2005	South Asia	India	Delhi	Typhi	0-16		Microdilution	NCCLS 2000	56	0 (0)	55 (98)	1 (2)	0 (0)	53 (95)	1 (2)	2 (4)	39 (70)	0 (0)	17 (30)
Mushtaq (2006)			South Asia	Pakistan	Lahore	Typhi			Unknown	not specified	24	18 (75)	24 (32)		51 (68)	17 (35)		32 (65)	3 (6)		49 (94)
Dhanashree (2007)	2003	2006	South Asia	India	Dakshin Kannad	Typhi			Disk-diffusion	CLSI 2005	71	9 (13)	61 (86)		10 (14)	58 (82)		13 (18)	61 (86)		10 (14)
Khanal (2007)	2000	2004	South Asia	Nepal	Koshi	Typhi		68	Disk-diffusion	NCCLS 1997	132	35 (27)			40 (30)			36 (27)			36 (27)
Tamang (2007)	2004	2006	South Asia	Nepal	Kathmandu	Typhi			Agar dilution	CLSI 2003	93	7 (8)			7 (8)			7 (8)
Srikantiah (2007)	2002	2003	Central Asia	Uzbekistan	Samarkand	Typhi	5-50	54	Disk-diffusion	NCCLS 2001	41	6 (15)			7 (17)			7 (17)			7 (17)
Joshi (2007)	2004	2004	South Asia	India	Bangalore	Typhi			Disk-diffusion	NCCLS 2002	25	0 (0)			3 (12)			1 (4)			0 (0)
Kumar (2007)	2002	2004	South Asia	India	Delhi	Typhi	0-12	65	Unknown	not specified	93	62 (67)	24 (26)			31 (33)			29 (31)
Bhaswati (2007)	2003	2005	South Asia	India	Wards 29 & 30, Kolkata	Typhi			Disk-diffusion	CLSI (no year stated)	195	28 (14)	167 (86)	0 (0)	28 (14)	163 (84)	0 (0)	32 (16)	162 (83)	0 (0)	33 (17)
Hasan (2008)	2001	2006	South Asia	Pakistan	National	Typhi		58	Disk-diffusion	CLSI 2006	3668	1407 (38)			1564 (43)			1452 (40)			1586 (43)
Vidyalakshmi (2008)	2005	2006	South Asia	India	Mangalore	Typhi			Disk-diffusion	CLSI 2005	71	1 (1)	70 (99)		1 (1)	68 (96)		3 (4)	68 (96)		3 (4)
Saharan (2008)	2000	2001	South Asia	India	Bikaner	Typhi	5-50		Disk-diffusion	NCCLS (no year stated)	37	23 (62)	11 (30)			10 (27)			5 (14)
Raveendran (2008)	2005	2006	South Asia	India	Delhi	Typhi			Disk-diffusion	CLSI (no year stated)	431	64 (15)			66 (15)			64 (15)			138 (32)
Mirza (2008)	2005	2005	South Asia	Pakistan	Rawalpindi	Typhi			Disk-diffusion	NCCLS (no year stated)	29	24 (83)
Dashti (2008)	1995	2003	North Africa & Middle East	Kuwait	Farwaniyah	Typhi		52	Disk-diffusion	NCCLS 1997	25	3 (12)
Ochiai (2008)	2001	2002	East Asia	China	Hechi	Typhi	5-60		Disk-diffusion	not specified	15	0 (0)			0 (0)			0 (0)			0 (0)
Ochiai (2008)	2002	2003	Southeast Asia	Viet Nam	Hue	Typhi	5-18		Disk-diffusion	not specified	18	4 (22)			6 (33)			6 (33)			4 (22)
Ochiai (2008)	2002	2004	South Asia	Pakistan	Hijrat Colony, Sultanabad and Bilal Colony, Karachi	Typhi	2-15		Disk-diffusion	not specified	127	83 (65)			85 (67)			84 (66)			84 (66)
Beig (2009)	1993	2006	South Asia	India	Aligarh	Typhi	0-15		Unknown	not specified	60	24 (40)	23 (38)		37 (62)	36 (60)		24 (40)	36 (60)		24 (40)
Capoor (2009)	2006	2007	South Asia	India	Delhi	Typhi			Disk-diffusion	CLSI 2006	149	6 (4)
Muyembe-Tamfum (2009)	2004	2005	Central Sub-Saharan Africa	DRC	Kinshasa	Typhi		58	E-test	not specified	11	11 (100)			11 (100)			11 (100)			11 (100)
Gupta (2009)ᵇ	2006	2007	South Asia	India	Chandigarh	Typhi			Disk-diffusion	not specified	87	3 (3)	62 (71)	12 (14)	13 (15)	81 (93)	2 (2)	4 (5)	75 (86)	5 (6)	7 (8)
Sur (2009)	2004	2006	South Asia	India	Wards 29 & 30, Kolkata	Typhi		52	Disk-diffusion	not specified	130	0 (0)
Kavita (2010)	2006	2007	South Asia	India	Gulbarga	Typhi			Disk-diffusion	CLSI 2005	84	9 (11)	56 (67)		28 (33)	57 (68)		27 (32)	67 (80)		17 (20)
Aliya (2010)	2003	2004	South Asia	Bangladesh	Kamalapur	Typhi	0-82	48	Disk-diffusion	CLSI 2006	40	16 (40)			16 (40)			17 (42)			17 (42)
Dimitrov (2010)	2002	2006	North Africa & Middle East	Kuwait	Jahrah	Typhi			Disk-diffusion	NCCLS 2004	136	57 (42)
Kasper (2010)	2006	2009	Southeast Asia	Cambodia	Kandal & Oudong	Typhi	2-99	49	E-test	CLSI 2009	41	23 (56)			23 (56)			23 (56)			23 (56)
Wu (2010)	2002	2007	East Asia	China	Shenzhen	Typhi	0-67		Agar dilution	CLSI 2007	25	0 (0)	24 (96)		1 (4)	25 (100)		0 (0)	25 (100)		0 (0)
Holt (2009)	2005	2006	South Asia	Nepal	Patan (Lalitpur)	Typhi	0-12	52	Disk-diffusion	CLSI 2007	62	0 (0)	62 (100)		0 (0)	62 (100)		0 (0)	62 (100)		0 (0)
Aatekah (2010)	2007	2008	South Asia	Pakistan	Karachi	Typhi	1-5		Disk-diffusion	not specified	16	3 (19)	13 (81)		3 (19)	13 (81)		3 (19)	13 (81)		3 (19)
Mengo (2010)	2004	2006	Eastern Sub-Saharan Africa	Kenya	Nairobi	Typhi			Disk-diffusion	CLSI 2005	100	69 (69)			75 (75)			74 (74)			71 (71)
Kariuki (2010)	1988	2008	Eastern Sub-Saharan Africa	Kenya	Nairobi	Typhi			E-test	CLSI 2008	323	195 (60)
Bouzenoune (2011)	2005	2006	North Africa & Middle East	Algeria	Fourchi	Typhi			Disk-diffusion	NCCLS 1998	150	0 (0)			0 (0)			0 (0)			0 (0)
Bouzenoune (2011)	2007	2008	North Africa & Middle East	Algeria	Ain Kercha	Typhi			Disk-diffusion	NCCLS 1998	28	0 (0)			0 (0)			0 (0)			0 (0)
Aggarwal (2011)			South Asia	India	Delhi & Kolkata	Typhi	2-12	62	Disk-diffusion	not specified	17	0 (0)	17 (100)		0 (0)	17 (100)		0 (0)	16 (94)		1 (6)
Arjyal (2011)	2006	2008	South Asia	Nepal	Patan (Lalitpur)	Typhi	2-99	64	E-test	not specified	243	2 (1)
Menezes (2012)	2005	2009	South Asia	India	Pondicherry	Typhi	2-74		Disk-diffusion	CLSI 2007	337	74 (22)		12 (4)	82 (24)		6 (2)	76 (23)		0 (0)	103 (31)
Raza (2012)	2010	2011	South Asia	Nepal	Kathmandu	Typhi		62	Disk-diffusion	NCCLS 1997	47	3 (6)	33 (70)		14 (30)	44 (94)		3 (6)	43 (91)		4 (9)
Vlieghe (2012)	2007	2010	Southeast Asia	Cambodia	National	Typhi	8-71	52	Disk-diffusion	CLSI 2012	20	15 (75)						18 (90)
Thriemer (2012)	2009	2010	Eastern Sub-Saharan Africa	Tanzania	Pemba	Typhi	0-99		Disk-diffusion	CLSI 2007	45	19 (42)	20 (44)	2 (4)	23 (51)	21 (47)	2 (4)	22 (49)	22 (49)	1 (2)	22 (49)
Ngoun (2012)	2007	2011	Southeast Asia	Cambodia	Sotr Nikom	Typhi	0-15	49	Disk-diffusion	CLSI 2012	148	126 (85)
Abdullah (2012)	2008	2010	South Asia	Pakistan	Karachi	Typhi	0-99	58	Disk-diffusion	not specified	131	95 (73)	1 (1)			37 (29)			70 (53)
Leung (2012)	2009	2011	South Asia	Bangladesh	Dhaka	Typhi	5-99	42	Unknown	not specified	207	71 (34)
Holt (2012)	2003	2006	South Asia	India	Kolkata outbreak site	Typhi			E-test	CLSI 2009	372	43 (12)
Phoba (2012)	2008	2011	Central Sub-Saharan Africa	DRC	Kisantu	Typhi	0-10		VITEK 2	EUCAST 2012	17	4 (24)			16 (94)			4 (24)			16 (94)
Rai (2012)ᵇ	2005	2008	South Asia	India	National	Typhi			Disk-diffusion	CLSI 2009	80	4 (5)						5 (6)
Lunguya (2012)	2007	2011	Central Sub-Saharan Africa	DRC	National	Typhi	0-99		VITEK 2	CLSI 2012	201	61 (30)			130 (65)			83 (41)			116 (58)
Shetty (2012)	2009	2011	South Asia	India	Dakshin Kannad	Typhi			Disk-diffusion	CLSI 2009	85	2 (2)	80 (94)		5 (6)	82 (96)		3 (4)	83 (98)		2 (2)
Nga (2012)	1994	2008	Southeast Asia	Viet Nam	Ho Chi Minh City	Typhi			Disk-diffusion	CLSI 2010	3178	2511 (79)
Venkatesh (2013)	2012	2012	South Asia	India	Bangalore	Typhi			Disk-diffusion	CLSI 2012	251	0 (0)				251 (100)		0 (0)	251 (100)		0 (0)
Jain (2013)	2010	2012	South Asia	India	Delhi	Typhi	1-55	62	Disk-diffusion	CLSI 2012	266	9 (3)			13 (5)			10 (4)			5 (2)
Punjabi (2013)	2001	2003	Southeast Asia	Indonesia	Tanjung Priok & Koja	Typhi		52	Disk-diffusion	not specified	221	0 (0)	221 (100)	0 (0)	0 (0)	221 (100)	0 (0)	0 (0)	221 (100)	0 (0)	0 (0)
Koirala (2013)	2008	2011	South Asia	Nepal	Patan (Lalitpur)	Typhi	2-99		E-test	not specified	132	0 (0)			0 (0)			0 (0)
Karki (2013)	2009	2009	South Asia	Nepal	Kathmandu	Typhi			Disk-diffusion	as per disk manufacturer	55	1 (2)	52 (95)	1 (2)	2 (4)	54 (98)	0 (0)	1 (2)	53 (96)	1 (2)	1 (2)
Afzal (2013)	2010	2011	South Asia	Pakistan	Faisalabad	Typhi			Disk-diffusion	CLSI 2012	80	21 (26)	35 (44)	0 (0)	45 (56)	50 (62)	4 (5)	26 (32)	56 (70)	0 (0)	24 (30)
Stoesser (2013)	2007	2011	Southeast Asia	Cambodia	Siem Reap province	Typhi	0-15	56	Disk-diffusion	CLSI 2012	130	108 (83)
Chheng (2013)	2009	2010	Southeast Asia	Cambodia	Siem Reap province	Typhi	0-15	56	Disk-diffusion	CLSI 2012	21	18 (86)
Suruchi (2014)	2010	2012	South Asia	India	Shimla	Typhi		70	Disk-diffusion	CLSI 2012	51	0 (0)			0 (0)			0 (0)			3 (6)
Dutta (2014)	2009	2013	South Asia	India	Kolkata	Typhi	0-63		Disk-diffusion	CLSI 2013	77	14 (18)			14 (18)						18 (23)
Elumalai (2014)	2007	2012	South Asia	India	Chennai	Typhi			Disk-diffusion	CLSI 2011	101	5 (5)			5 (5)			5 (5)			4 (4)
Phoba (2014)	2011	2012	Central Sub-Saharan Africa	DRC	Sud-Ubangi	Typhi	0-99		Microdilution	CLSI 2013	18	6 (33)			13 (72)			6 (33)			13 (72)
Maltha (2014)	2012	2013	Western Sub-Saharan Africa	Burkina Faso	Nanoro	Typhi	1-14		Disk-diffusion	CLSI 2013	12	0 (0)			0 (0)			10 (83)			10 (83)
Rahman (2014)	2002	2007	Central Asia	Uzbekistan	National	Typhi			Disk-diffusion	CLSI 2012	123	16 (13)	100 (81)	0 (0)	23 (19)	106 (86)	0 (0)	17 (14)	106 (86)	0 (0)	17 (14)
Rahman (2014)	2002	2007	North Africa & Middle East	Egypt	Alexandria	Typhi			E-test	CLSI 2012	40	1 (2)	43 (93)	2 (4)	1 (2)	45 (98)	0 (0)	1 (2)	44 (96)	1 (2)	1 (2)
Rahman (2014)	2002	2007	North Africa & Middle East	Egypt	Asuit	Typhi			Disk-diffusion	CLSI 2012	26	0 (0)	26 (100)	0 (0)	0 (0)	26 (100)	0 (0)	0 (0)	24 (92)	2 (8)	0 (0)
Rahman (2014)	2002	2007	North Africa & Middle East	Egypt	Aswan	Typhi			Disk-diffusion	CLSI 2012	66	1 (2)	65 (98)	0 (0)	1 (2)	65 (98)	0 (0)	1 (2)	64 (97)	0 (0)	2 (3)
Rahman (2014)	2002	2007	North Africa & Middle East	Egypt	Cairo	Typhi			Disk-diffusion	CLSI 2012	166	12 (7)	154 (93)	0 (0)	12 (7)	154 (93)	0 (0)	12 (7)	154 (93)	0 (0)	12 (7)
Rahman (2014)	2002	2007	North Africa & Middle East	Egypt	Fayoum	Typhi			Disk-diffusion	CLSI 2012	270	77 (29)	191 (71)	0 (0)	79 (29)	188 (70)	0 (0)	82 (30)	189 (70)	0 (0)	81 (30)
Rahman (2014)	2002	2007	North Africa & Middle East	Egypt	Gharbiya	Typhi			Disk-diffusion	CLSI 2012	40	3 (8)	36 (90)	0 (0)	4 (10)	36 (90)	0 (0)	4 (10)	37 (92)	0 (0)	3 (8)
Rahman (2014)	2002	2007	North Africa & Middle East	Egypt	Menofiya	Typhi			Disk-diffusion	CLSI 2012	12	0 (0)	12 (100)	0 (0)	0 (0)	12 (100)	0 (0)	0 (0)	12 (100)	0 (0)	0 (0)
Rahman (2014)	2002	2007	North Africa & Middle East	Egypt	Sharquia, Port Said, Quena and Sohag governates	Typhi			Disk-diffusion	CLSI 2012	27	0 (0)	27 (100)	0 (0)	0 (0)	27 (100)	0 (0)	0 (0)	27 (100)	0 (0)	0 (0)
Rahman (2014)	2002	2007	North Africa & Middle East	Iraq	National	Typhi			Disk-diffusion	CLSI 2012	59	49 (83)	7 (12)	0 (0)	52 (88)	8 (14)	0 (0)	51 (86)	9 (15)	0 (0)	50 (85)
Rahman (2014)	2002	2007	North Africa & Middle East	Jordan	National	Typhi			Disk-diffusion	CLSI 2012	24	4 (17)	20 (83)	0 (0)	4 (17)	18 (75)	0 (0)	6 (25)	20 (83)	0 (0)	4 (17)
Rahman (2014)	2002	2007	North Africa & Middle East	Qatar	National	Typhi			Disk-diffusion	CLSI 2012	43	6 (14)	37 (86)	0 (0)	6 (14)	37 (86)	0 (0)	6 (14)	37 (86)	0 (0)	6 (14)
Rahman (2014)	2002	2007	South Asia	Pakistan	National	Typhi			Disk-diffusion	CLSI 2012	65	34 (52)	31 (48)	0 (0)	34 (52)	30 (46)	0 (0)	35 (54)	29 (45)	0 (0)	36 (55)
Afroze (2014)	2009	2012	South Asia	Bangladesh	Dhaka	Typhi	19-67	63	Disk-diffusion	NCCLS 2004	71	23 (32)	43 (62)		26 (38)	41 (59)		28 (41)	45 (66)		23 (34)
Geetha (2014)	2010	2011	South Asia	India	Pondicherry	Typhi			Disk-diffusion	CLSI 2012	36	2 (6)			5 (14)			3 (8)			3 (8)
Chand (2014)	2011	2012	South Asia	Nepal	Patan (Lalitpur)	Typhi			Disk-diffusion	CLSI 2007	56	0 (0)	55 (98)		1 (2)	56 (100)		0 (0)	56 (100)		0 (0)
Srirangaraj (2014)	2012	2013	South Asia	India	Pondicherry	Typhi			Disk-diffusion	CLSI 2013	16	1 (6)	15 (94)	0 (0)	1 (6)	15 (94)	0 (0)	1 (6)	14 (88)	0 (0)	2 (12)
Qamar (2014)	2009	2011	South Asia	Pakistan	National	Typhi			Disk-diffusion	CLSI 2009	2552	1671 (65)			1703 (66)			1704 (68)			1711 (66)
Feasey (2015)	1998	2014	Eastern Sub-Saharan Africa	Malawi	Blantyre	Typhi			Disk-diffusion	BSAC 2013	2054	1799 (88)
Farhana (2015)			South Asia	Bangladesh	Dhaka	Typhi	1-59	46	Disk-diffusion	CLSI 2010	72	10 (14)			21 (29)			15 (21)			15 (21)
Anees (2015)	2011	2014	South Asia	India	Aligarh	Typhi		53	Disk-diffusion	CLSI 2014	12	8 (67)	4 (33)		8 (67)	4 (33)		8 (67)	4 (33)		8 (67)
Ikram (2015)	2001	2012	South Asia	Pakistan	Islamabad	Typhi	2-80	64	Disk-diffusion	CLSI 2012	71	30 (42)			30 (42)			34 (48)			35 (49)
Kalonji (2015)	2011	2014	Central Sub-Saharan Africa	DRC	National	Typhi	0-75	55	Disk-diffusion	not specified	164	62 (38)			112 (68)			88 (54)			99 (60)
Riyaz (2015)	2011	2012	South Asia	India	Coimbatore	Typhi	1-14	72	Disk-diffusion	not specified	50	2 (4)	45 (90)	3 (6)	2 (4)	46 (92)	1 (2)	3 (6)	40 (80)	5 (10)	5 (10)
Ramesh (2016)	2013	2014	South Asia	India	East	Typhi			Disk-diffusion	CLSI (no year stated)	10	0 (0)				10 (100)		0 (0)
Duggal (2016)	2009	2010	South Asia	India	Delhi	Typhi	1-59	60	Disk-diffusion	CLSI (no year stated)	36	2 (6)			3 (8)			3 (8)			3 (8)
Chande (2016)	2009	2013	South Asia	India	Mumbai	Typhi			Disk-diffusion	CLSI 2013	108	0 (0)			0 (0)			0 (0)			0 (0)
Eibacha (2016)	2007	2009	Western Sub-Saharan Africa	Ghana	Asante Akim North	Typhi	0-14	54	Disk-diffusion	CLSI 2013	89	59 (66)			62 (70)			68 (76)			68 (76)
Misra (2016)	2013	2015	South Asia	India	Lucknow	Typhi			Disk-diffusion	CLSI 2015	80	5 (6)	75 (94)	0 (0)	5 (6)	75 (94)	0 (0)	5 (6)	75 (94)	0 (0)	5 (6)
Sania (2016)	2011	2013	South Asia	India	Imphal	Typhi	3-99		Disk-diffusion	CLSI 2011	16	0 (0)	12 (75)		4 (25)	16 (100)		0 (0)	16 (100)		0 (0)
Sharma (2016)	2010	2013	South Asia	India	Orissa	Typhi			Disk-diffusion	CLSI 2015	15	0 (0)	14 (93)		1 (7)	15 (100)		0 (0)	14 (93)		1 (7)
Sharma (2016)	2010	2013	South Asia	India	Shillong	Typhi			Disk-diffusion	CLSI 2015	15	0 (0)	15 (100)		0 (0)	15 (100)		0 (0)	15 (100)		0 (0)
Sharma (2016)	2010	2013	South Asia	India	Shimla	Typhi			Disk-diffusion	CLSI 2015	20	0 (0)	20 (100)		0 (0)	20 (100)		0 (0)	20 (100)		0 (0)
Yadav (2016)	2010	2014	South Asia	India	Bastar	Typhi		57	Disk-diffusion	CLSI 2009	630	130 (21)			406 (64)			340 (54)			469 (74)
Marks (2017)	2010	2012	Western Sub-Saharan Africa	Ghana	Asante Akim North	Typhi	0-14		Disk-diffusion	CLSI 2013	30	19 (63)			20 (67)			23 (77)			24 (80)
Marks (2017)	2012	2013	Eastern Sub-Saharan Africa	Kenya	Kibera	Typhi	0-99		Disk-diffusion	CLSI 2013	54	40 (74)			41 (76)			43 (80)			43 (80)
Marks (2017)	2012	2013	Western Sub-Saharan Africa	Burkina Faso	Nioko II & Polesgo	Typhi	0-99		Disk-diffusion	CLSI 2013	18	0 (0)			0 (0)			2 (11)			2 (11)
Kuijpers (2017)	2008	2015	Southeast Asia	Cambodia	Phnom Penh	Typhi		50	Disk-diffusion	CLSI 2016	64	27 (42)
Khanal (2017)	2016	2016	South Asia	Nepal	Kathmandu	Typhi			Disk-diffusion	CLSI 2016	74	0 (0)	70 (95)	2 (3)	2 (3)	74 (100)		0 (0)	74 (100)		0 (0)
Iyer (2017)	2007	2016	South Asia	India	Hyderabad	Typhi	0-17	53	Disk-diffusion	BSAC/EUCAST 2007-2016	408	4 (1)			31 (8)			6 (1)			15 (4)
Das (2017)	2007	2014	South Asia	India	Kolkata, Delhi, Vellore, Karnataka & Nagpur	Typhi			Disk-diffusion	CLSI 2015	66	13 (20)			13 (20)			13 (20)			15 (23)
Ali (2017)	2012	2014	South Asia	Pakistan	Islamabad	Typhi	0-99	60	Disk-diffusion	not specified	155	69 (45)			74 (48)			77 (50)			78 (50)
Sharvani (2016)	2013	2013	South Asia	India	National	Typhi	1-80	63	Disk-diffusion	CLSI (no year stated)	167	3 (2)	158 (95)		9 (5)	81 (95)		4 (5)	160 (96)		7 (4)
Das (2016)	1998	2012	South Asia	India	Kolkata	Typhi			Disk-diffusion	CLSI 2016	164	53 (32)			56 (34)			58 (35)			60 (37)
Lugito (2017)	2014	2015	Southeast Asia	Indonesia	Tangerang	Typhi	1-80	60	Agar dilution; VITEK 2	CLSI 2013	46	0 (0)
Purighalla (2017)	2015	2016	South Asia	India	Bengaluru	Typhi	7-61	55	Phoenix 100 automated system	CLSI 2014	42	0 (0)	42 (100)		0 (0)	42 (100)		0 (0)	42 (100)		0 (0)
Rajashri (2017)			South Asia	India	Pune	Typhi			Disk-diffusion	CLSI (no year stated)	21	0 (0)	21 (100)		0 (0)	21 (100)		0 (0)	21 (100)		0 (0)
Yu (2017)	2010	2010	South Asia	Bangladesh	Dhaka	Typhi		59	Unknown	not specified	1425	371 (26)
Zehra (2017)	2014	2015	South Asia	Pakistan	Karachi	Typhi			Disk-diffusion	CLSI 2013	270	154 (57)			238 (88)			178 (66)			189 (70)
Zellweger (2017)	1992	2002	South Asia	Nepal	Kathmandu	Typhi			Disk-diffusion	as per disk manufacturer	6013	934 (16)				5064 (83)	18 (0)	1006 (17)	4974 (82)	38 (1)	1074 (18)
Zellweger (2017)	2003	2003	South Asia	Nepal	Kathmandu	Typhi			Disk-diffusion	CLSI 2003	1157	101 (9)				1051 (90)	3 (0)	108 (9)	1059 (91)	2 (0)	102 (9)
Zellweger (2017)	2004	2004	South Asia	Nepal	Kathmandu	Typhi			Disk-diffusion	CLSI 2004	847	14 (2)				868 (98)	0 (0)	19 (2)	866 (98)	0 (0)	20 (2)
Zellweger (2017)	2005	2005	South Asia	Nepal	Kathmandu	Typhi			Disk-diffusion	CLSI 2005	1138	6 (1)				1136 (99)	1 (0)	8 (1)	1134 (99)	0 (0)	11 (1)
Zellweger (2017)	2006	2006	South Asia	Nepal	Kathmandu	Typhi			Disk-diffusion	CLSI 2006	736	2 (0)				736 (100)	0 (0)	2 (0)	734 (99)	0 (0)	4 (1)
Zellweger (2017)	2007	2007	South Asia	Nepal	Kathmandu	Typhi			Disk-diffusion	CLSI 2007	595	6 (1)				594 (99)	1 (0)	6 (1)	584 (97)	0 (0)	19 (3)
Zellweger (2017)	2008	2008	South Asia	Nepal	Kathmandu	Typhi			Disk-diffusion	CLSI 2008	511	2 (0)				526 (99)	1 (0)	3 (1)	505 (99)	1 (0)	6 (1)
Zellweger (2017)	2009	2009	South Asia	Nepal	Kathmandu	Typhi			Disk-diffusion	CLSI 2009	411	9 (2)				407 (98)	0 (0)	10 (2)	405 (97)	1 (0)	12 (3)
Zellweger (2017)	2010	2010	South Asia	Nepal	Kathmandu	Typhi			Disk-diffusion	CLSI 2010	564	1 (0)				562 (99)	0 (0)	6 (1)	559 (98)	0 (0)	14 (2)
Zellweger (2017)	2011	2011	South Asia	Nepal	Kathmandu	Typhi			Disk-diffusion	CLSI 2011	406	4 (1)				403 (99)	0 (0)	6 (1)	401 (99)	0 (0)	6 (1)
Zellweger (2017)	2012	2012	South Asia	Nepal	Kathmandu	Typhi			Disk-diffusion	CLSI 2012	281	23 (8)				255 (91)	0 (0)	26 (9)	254 (90)	0 (0)	27 (10)
Zellweger (2017)	2013	2013	South Asia	Nepal	Kathmandu	Typhi			Disk-diffusion	CLSI 2013	495	4 (1)	7 (58)	0 (0)	5 (42)	508 (99)	0 (0)	7 (1)	509 (99)	0 (0)	7 (1)
Zellweger (2017)	2014	2014	South Asia	Nepal	Kathmandu	Typhi			Disk-diffusion	CLSI 2014	187	4 (2)				187 (98)	0 (0)	4 (2)	188 (98)	0 (0)	4 (2)
Akinyemi (2018)	2012	2015	Western Sub-Saharan Africa	Nigeria	Lagos	Typhi			Agar dilution	CLSI 2014	58	58 (100)
Britto (2018)	2015	2016	South Asia	Nepal	Kathmandu	Typhi	0-13	51	Disk-diffusion	CLSI 2014	69	2 (3)				67 (97)		2 (3)
Makkar (2018)	2011	2017	South Asia	India	Delhi	Typhi		70	Disk-diffusion; VITEK 2	CLSI 2016	623	16 (3)	489 (78)		134 (22)	537 (86)		86 (14)	585 (94)		38 (6)
Mutai (2018)	2004	2007	Eastern Sub-Saharan Africa	Kenya	Nairobi	Typhi			Disk-diffusion	CLSI 2015	144	98 (68)	34 (24)	6 (4)	104 (72)	39 (27)	1 (1)	104 (72)	41 (28)	2 (1)	101 (70)
Narasanna (2018)	2013	2013	South Asia	India	Kalaburagi	Typhi			Disk-diffusion	CLSI 2012	66	0 (0)	59 (89)	3 (5)	4 (6)	64 (97)	0 (0)	2 (3)	66 (100)	0 (0)	0 (0)
Okanda (2018)	2015	2015	South Asia	Bangladesh	Dhaka	Typhi			Microdilution	CLSI 2016	18	7 (39)	11 (61)		7 (39)	11 (61)		7 (39)	11 (61)		7 (39)
Qamar (2018)	2012	2014	South Asia	Pakistan	Karachi & Hyderabad	Typhi		66	Unknown	CLSI (no year stated)	1961	1035 (53)			1058 (55)			1089 (55)			1100 (56)
Tanmoy (2018)	1999	2013	South Asia	Bangladesh	Dhaka	Typhi	0-17		Disk-diffusion	EUCAST 2018	536	206 (38)	273 (51)		263 (49)	286 (53)		250 (47)	303 (57)		233 (43)
Wankhede (2018)	2015	2018	South Asia	India	Pune	Typhi			Disk-diffusion	CLSI (no year stated)	27	0 (0)						0 (0)			0 (0)
Joshi (2019)	2002	2011	South Asia	India	Bangalore	Typhi			Disk-diffusion	CLSI (no year stated)	1521	60 (4)
Joshi (2019)	2012	2013	South Asia	India	Bangalore	Typhi			Disk-diffusion	CLSI 2012	384	6 (2)
*MDR = Multidrug resistance, defined as concurrent resistance to ampicillin/amoxicillin, co-trimoxazole and chloramphenicol
**Ampicillin or amoxycillin

## Sheet: Sheet1
MDR (multidrug resistance) is defined as concurrent resistance against amoxicillin/ampicillin; chloramphenicol and tripmethoprim-sulfamethoxazole.
