# Supplementary material for: Drug-resistant enteric fever worldwide, 1990 to 2018: a systematic review and meta-analysis
Source: BMC Med. 2020 Jan 3;18:1. doi: 10.1186/s12916-019-1443-1 (PMC6941399; doi:10.1186/s12916-019-1443-1)
Supplement: Supplementary file 2 — Additional file 2. Data file S1: Individual study results for multidrug resistance. Data file S2: Individual study results for fluoroquinolone non-susceptibility. Data file S3: Indivual study results for ceftriaxone non-susceptibility. [file 12916_2019_1443_MOESM2_ESM.zip › Data file S2. GRAM_Typhi_Paratyphi A_FQNS.xlsx]

## Sheet: FQR
Author (year)	Start year	End year	Region	Country	Site	Serovar	Age range (years)	Male (%)	Antimicrobial	Testing method	Resistance breakpoints*	Number examined	Reported antibiogram, n(%)			Fluoroquinolone non-susceptible**, n(%)
													S	I	R
Akinyemi (2000)	1997	1998	Western Sub-Saharan Africa	Nigeria	Lagos	Paratyphi	1-60	53	nalidixic acid	Disk-diffusion	not specified	17	14 (82)		3 (18)	3 (18)
Anjum (2004)	2001	2001	South Asia	Pakistan	Rawalpindi	Paratyphi			ciprofloxacin	E-test	NCCLS (no year stated)	100	100 (100)		0 (0)	11 (11)
Joshi (2004)	2003	2003	South Asia	India	Delhi	Paratyphi	1-78		nalidixic acid	Disk-diffusion	NCCLS (no year stated)	80			63 (79)	63 (79)
Mandeep (2006)	1999	2003	South Asia	India	Delhi	Paratyphi		63	nalidixic acid	Agar dilution	NCCLS 2002	73	17 (23)		56 (77)	56 (77)
Mohanty (2006)	1999	2004	South Asia	India	Delhi	Paratyphi		63	nalidixic acid	Disk-diffusion	NCCLS 2004	198			154 (78)	154 (78)
Mandal (2006)	1991	2005	South Asia	India	Asansol & Kolkata	Paratyphi			ciprofloxacin	Microdilution	NCCLS 1997	95	95 (100)		0 (0)	59 (62)
Lakshmi (2006)	2001	2004	South Asia	India	Hyderabad	Paratyphi			nalidixic acid	Rapid ATB test	NCCLS (no year stated)	20	1 (5)		19 (95)	19 (95)
Shirakawa (2006)	2003	2003	South Asia	Nepal	Kathmandu	Paratyphi			ciprofloxacin	Microdilution	CLSI (no year stated)	39	39 (100)	0 (0)	0 (0)	37 (95)
Harish (2006)	2004	2005	South Asia	India	Pondicherry	Paratyphi			nalidixic acid	Disk-diffusion	CLSI 2005	24	0 (0)		24 (100)	24 (100)
Maskey (2006)	2004	2004	South Asia	Nepal	Patan (Lalitpur)	Paratyphi		63	nalidixic acid	Disk-diffusion	NCCLS 2003	198			149 (75)	149 (75)
Butt (2006)	2002	2003	South Asia	Pakistan	Rawalpindi	Paratyphi			nalidixic acid	Agar dilution	R=32ug/ml	99	87 (88)		12 (12)	12 (12)
Woods (2006)	2001	2001	South Asia	Nepal	Patan (Lalitpur)	Paratyphi	15-72	72	nalidixic acid	Disk-diffusion	NCCLS 2003	57	8 (14)		48 (84)	48 (84)
Dhanashree (2007)	2003	2006	South Asia	India	Dakshin Kannad	Paratyphi			nalidixic acid	Agar dilution	NCCLS 2000	37	3 (8)		34 (92)	34 (92)
Tamang (2007)	2004	2006	South Asia	Nepal	Kathmandu	Paratyphi			nalidixic acid	Agar dilution	CLSI 2003	28			24 (86)	24 (86)
Amatya (2007)	2005	2005	South Asia	Nepal	Kathmandu	Paratyphi			nalidixic acid	Disk-diffusion	NCCLS 2004	10	0 (0)	0 (0)	10 (100)	10 (100)
Joshi (2007)	2004	2004	South Asia	India	Bangalore	Paratyphi			ciprofloxacin	Microdilution	NCCLS 2002	25		16 (64)	6 (24)	25 (100)
Bhatia (2007)			South Asia	India	National	Paratyphi	16-43	100	nalidixic acid	Disk-diffusion	not specified	20	20 (100)		0 (0)	0 (0)
Jog (2008)	2003	2005	South Asia	India	Mumbai	Paratyphi	1-66	62	nalidixic acid	Unknown	not specified	46	4 (9)		42 (91)	42 (91)
Vidyalakshmi (2008)	2005	2006	South Asia	India	Mangalore	Paratyphi			nalidixic acid	Disk-diffusion	CLSI 2005	85	1 (1)		84 (99)	84 (99)
Raveendran (2008)	2005	2006	South Asia	India	Delhi	Paratyphi			nalidixic acid	Disk-diffusion	CLSI (no year stated)	198			193 (97)	193 (97)
Khanal (2008)	2000	2006	South Asia	Nepal	Koshi	Paratyphi			nalidixic acid	Disk-diffusion	not specified	134			71 (53)	71 (53)
Gupta (2009)ᵃ	2003	2007	South Asia	India	Chandigarh	Paratyphi			ciprofloxacin	Microdilution	CLSI 2006	74	74 (100)		0 (0)	74 (100)
Capoor (2009)	2006	2007	South Asia	India	Delhi	Paratyphi			ciprofloxacin	Microdilution	CLSI 2006	43	37 (86)	0 (0)	6 (14)	38 (88)
Adeshina (2009)	2007	2008	Western Sub-Saharan Africa	Nigeria	Zaria	Paratyphi			nalidixic acid	Disk-diffusion	NCCLS 2002	15			7 (47)	7 (47)
Dimitrov (2010)	2002	2006	North Africa & Middle East	Kuwait	Jahrah	Paratyphi			ciprofloxacin	E-test	S=0.0625; I = 0.125-1; R=2ug/ml	40		28 (70)		28 (70)
Wu (2010)	2002	2007	East Asia	China	Shenzhen	Paratyphi	16-62		ciprofloxacin	Microdilution	S=0.0625;DCS = 0.125-1; R>1ug/ml	64	4 (6)	60 (94)	0 (0)	60 (94)
Yashavanth (2010)	2005	2007	South Asia	India	Dakshin Kannad	Paratyphi			nalidixic acid	Disk-diffusion	CLSI 2006	111	0 (0)		111 (100)	111 (100)
Shukun (2010)	1999	2008	East Asia	China	Yuxi	Paratyphi			ciprofloxacin	E-test	CLSI 2012	186	20 (11)	166 (89)	0 (0)	166 (89)
Joshi (2011)	2010	2011	South Asia	Nepal	Kathmandu	Paratyphi	2-14	57	nalidixic acid	Disk-diffusion	not specified	15	6 (40)		9 (60)	9 (60)
Arjyal (2011)	2006	2008	South Asia	Nepal	Patan (Lalitpur)	Paratyphi	2-99	64	nalidixic acid	E-test	not specified	102			92 (90)	92 (90)
Acharya (2011)	2008	2008	South Asia	Nepal	National	Paratyphi	3-71	69	nalidixic acid	Disk-diffusion	CLSI (no year stated)	30			28 (93)	28 (93)
Chaudhary (2011)	2011	2011	South Asia	Nepal	Kathmandu	Paratyphi			nalidixic acid	Disk-diffusion	CLSI 2007	166	7 (4)		159 (96)	159 (96)
Pradhan (2012)	2006	2007	South Asia	Nepal	Patan (Lalitpur)	Paratyphi	0-14		nalidixic acid	Disk-diffusion	CLSI 2006	30			27 (90)	27 (90)
Zhuang (2012)	2007	2011	East Asia	China	Jiangsu	Paratyphi		50	nalidixic acid	Disk-diffusion	not specified	50			44 (88)	44 (88)
Rai (2012)ᵃ	2011	2012	South Asia	Nepal	Kathmandu	Paratyphi	0-14	60	nalidixic acid	Disk-diffusion	not specified	13	0 (0)	0 (0)	13 (100)	13 (100)
Rai (2012)ᵇ	2005	2008	South Asia	India	National	Paratyphi			nalidixic acid	Disk-diffusion	CLSI 2009	21			21 (100)	21 (100)
Adhikari (2012)	2011	2011	South Asia	Nepal	Kathmandu	Paratyphi	0-70		ciprofloxacin	Disk-diffusion	CLSI 2011	23	21 (91)	0 (0)	2 (9)	23 (100)
Shetty (2012)	2009	2011	South Asia	India	Dakshin Kannad	Paratyphi			nalidixic acid	Disk-diffusion	CLSI 2009	16	6 (38)		10 (62)	10 (62)
Venkatesh (2013)	2012	2012	South Asia	India	Bangalore	Paratyphi			ciprofloxacin	E-test	CLSI 2012	64		63 (98)	1 (2)	64 (100)
Jain (2013)	2010	2012	South Asia	India	Delhi	Paratyphi	3-54	62	nalidixic acid	Disk-diffusion	CLSI 2012	77			77 (100)	77 (100)
Kumar (2013)ᵇ	2006	2010	South Asia	India	Karnataka	Paratyphi			nalidixic acid	Disk-diffusion	CLSI 2007	132	14 (11)	4 (3)	114 (86)	118 (89)
Punjabi (2013)	2001	2003	Southeast Asia	Indonesia	Tanjung Priok & Koja	Paratyphi		52	nalidixic acid	Disk-diffusion	not specified	41	41 (100)	0 (0)	0 (0)	0 (0)
Koirala (2013)	2008	2011	South Asia	Nepal	Patan (Lalitpur)	Paratyphi	2-99		ciprofloxacin	E-test	not specified	86				86 (100)
Karki (2013)	2009	2009	South Asia	Nepal	Kathmandu	Paratyphi			nalidixic acid	Disk-diffusion	as per disk manufacturer	47	3 (6)	0 (0)	44 (94)	44 (94)
Gupta (2013)	2008	2010	South Asia	India	Chandigarh	Paratyphi	0-99	61	ciprofloxacin	Microdilution	CLSI 2012	45		44 (98)	1 (2)	45 (100)
Suruchi (2014)	2012	2012	South Asia	India	Shimla	Paratyphi		70	ciprofloxacin	E-test	R=0.125ug/ml	25			24 (96)	24 (96)
Dutta (2014)	2009	2013	South Asia	India	Kolkata	Paratyphi	0-63		ciprofloxacin	Disk-diffusion	CLSI 2013	25		15 (60)	5 (20)	20 (80)
Khanam (2014)			South Asia	Bangladesh	Dhaka	Paratyphi			nalidixic acid	Disk-diffusion	not specified	25			25 (100)	25 (100)
Mathew (2014)	2011	2012	South Asia	India	Kanchipuram	Paratyphi			nalidixic acid	Disk-diffusion	CLSI 2008	11			11 (100)	11 (100)
Elumalai (2014)	2007	2012	South Asia	India	Chennai	Paratyphi			nalidixic acid	Disk-diffusion	CLSI 2011	31			31 (100)	31 (100)
Afroze (2014)	2009	2012	South Asia	Bangladesh	Dhaka	Paratyphi	19-67	63	nalidixic acid	Disk-diffusion	NCCLS 2004	25	17 (68)		8 (32)	8 (32)
Geetha (2014)	2010	2011	South Asia	India	Pondicherry	Paratyphi			nalidixic acid	Disk-diffusion	CLSI 2012	27			27 (100)	27 (100)
Chand (2014)	2011	2012	South Asia	Nepal	Patan (Lalitpur)	Paratyphi			nalidixic acid	Disk-diffusion	CLSI 2007	30	3 (10)		27 (90)	27 (90)
Gu (2015)	2006	2013	East Asia	China	Yuxi	Paratyphi			nalidixic acid	Disk-diffusion	CLSI 2011	274			274 (100)	274 (100)
Gu (2015)	2010	2013	East Asia	China	Honghe	Paratyphi			nalidixic acid	Disk-diffusion	CLSI 2011	63			63 (100)	63 (100)
Ikram (2015)	2001	2012	South Asia	Pakistan	Islamabad	Paratyphi	2-80	64	ciprofloxacin	Disk-diffusion	CLSI 2012	70			38 (54)	38 (54)
Duggal (2016)	2009	2010	South Asia	India	Delhi	Paratyphi	1-59	60	nalidixic acid	Disk-diffusion; Phoenix 100 automated system	CLSI (no year stated)	12			12 (100)	12 (100)
Arjyal (2016)	2011	2014	South Asia	Nepal	Kathmandu	Paratyphi	2-45	76	ciprofloxacin	E-test	S<0.12; I = 0.12-1; R=2ug/ml	34	0 (0)	34 (100)	0 (0)	34 (100)
Mahapatra (2016)	2006	2011	South Asia	India	Odisha	Paratyphi		61	nalidixic acid	Disk-diffusion	not specified	140	3 (2)		137 (98)	137 (98)
Menezes (2016)	2005	2009	South Asia	India	Pondicherry	Paratyphi	4-69		nalidixic acid	Disk-diffusion	not specified	284			281 (99)	281 (99)
Misra (2016)	2013	2015	South Asia	India	Lucknow	Paratyphi			ciprofloxacin	Disk-diffusion	CLSI 2015	18	0 (0)	15 (83)	3 (17)	18 (100)
Sharma (2016)	2010	2013	South Asia	India	New Delhi	Paratyphi			ciprofloxacin	Disk-diffusion	CLSI 2015	10	1 (10)		9 (90)	9 (90)
Yadav (2016)	2010	2013	South Asia	India	Bastar	Paratyphi		57	nalidixic acid	Disk-diffusion	CLSI 2009	55			3 (5)	3 (5)
Zhao (2016)	2009	2015	East Asia	China	Denfeng	Paratyphi			nalidixic acid	Disk-diffusion	not specified	126			79 (63)	79 (63)
Kuijpers (2017)	2008	2015	Southeast Asia	Cambodia	Phnom Penh	Paratyphi		49	ciprofloxacin	Disk-diffusion	CLSI 2016	183			0 (0)	21 (11)
Khanal (2017)	2016	2016	South Asia	Nepal	Kathmandu	Paratyphi			ciprofloxacin	Agar dilution	CLSI 2016	14	14 (100)	0 (0)	0 (0)	0 (0)
Iyer (2017)	2007	2016	South Asia	India	Hyderabad	Paratyphi	0-17	53	ciprofloxacin	E-test	S=0.0625; I = 0.125-1; R>1ug/ml	62		58 (94)	1 (2)	60 (97)
Harichandran (2017)	2011	2013	South Asia	India	Ernakulam	Paratyphi		53	ciprofloxacin	Disk-diffusion	CLSI 2013	22	9 (41)		13 (59)	13 (59)
Hardjo Lugito (2017)	2011	2015	Southeast Asia	Indonesia	Tangerang	Paratyphi	1-80	60	ciprofloxacin	VITEK 2	CLSI 2013	75			0 (0)	0 (0)
Gurung (2017)	2014	2015	South Asia	Nepal	Kathmandu	Paratyphi	0-99	49	nalidixic acid	Disk-diffusion	CLSI 2013	35			35 (100)	35 (100)
Ali (2017)	2012	2014	South Asia	Pakistan	Islamabad	Paratyphi	0-99	60	nalidixic acid	Disk-diffusion	not specified	42			42 (100)	42 (100)
Ahmed (2017)	2005	2014	South Asia	Bangladesh	Dhaka	Paratyphi	0-115		ciprofloxacin	Disk-diffusion	CLSI 2012	1253		1223 (98)	2 (0)	1225 (98)
Sharvani (2016)	2013	2013	South Asia	India	National	Paratyphi	1-80	71	nalidixic acid	Disk-diffusion	CLSI (no year stated)	117	0 (0)		117 (100)	117 (100)
Bhetwal (2017)	2015	2017	South Asia	Nepal	Kathmandu	Paratyphi	0-99	61	ciprofloxacin	Disk-diffusion	CLSI 2015	83	39 (47)	35 (42)	9 (11)	44 (53)
Akinyemi (2018)	2008	2017	Western Sub-Saharan Africa	Nigeria	Abuja	Paratyphi	0-5		ciprofloxacin	Agar dilution	CLSI 2014	10			0 (0)	0 (0)
Makkar (2018)	2011	2017	South Asia	India	Delhi	Paratyphi		70	ciprofloxacin	VITEK 2	CLSI 2016	157		1 (1)	136 (87)	151 (96)
Petersiel (2018)	2012	2014	South Asia	Nepal	Dhulikhel	Paratyphi	2-81	58	ciprofloxacin	Disk-diffusion	CLSI 2012-2014	42	4 (10)			38 (90)
Sharma (2018)	2015	2016	South Asia	India	Delhi	Paratyphi		61	ciprofloxacin	E-test	CLSI 2015	37	0 (0)	29 (78)	8 (22)	37 (100)
Sharma (2018)	2013	2014	South Asia	India	Delhi	Paratyphi		61	ciprofloxacin	E-test	CLSI 2013	11	0 (0)	8 (73)	3 (27)	11 (100)
Sharma (2018)	2012	2012	South Asia	India	Delhi	Paratyphi		61	ciprofloxacin	E-test	CLSI 2012	17	0 (0)	10 (59)	7 (41)	17 (100)
Joshi (2019)	2012	2013	South Asia	India	Bangalore	Paratyphi			nalidixic acid	Disk-diffusion	CLSI 2012	202			202 (100)	202 (100)
Joshi (2019)	2007	2011	South Asia	India	Bangalore	Paratyphi			nalidixic acid	Disk-diffusion	CLSI (no year stated)	575			442 (77)	442 (77)
Sen (1991)	1990	1990	South Asia	India	Delhi	Typhi	2-13	58	nalidixic acid	Disk-diffusion	not specified	12	6 (50)		6 (50)	6 (50)
Bhattacharya (1992)	1990	1991	South Asia	India	Kolkata	Typhi			nalidixic acid	Unknown	not specified	16	16 (100)		0 (0)	0 (0)
Threlfall (1992)	1991	1991	South Asia	India	Dindigul	Typhi			ciprofloxacin	Unknown	not specified	16	16 (100)		0 (0)	0 (0)
Islam (1993)	1992	1993	South Asia	Bangladesh	Dhaka	Typhi	2-14	54	nalidixic acid	Disk-diffusion	not specified	29			0 (0)	0 (0)
Saha (1994)	1990	1992	South Asia	Bangladesh	Dhaka	Typhi	0-16		ciprofloxacin	Unknown	Working party, 1991 & Ling et al. 1990	236			0 (0)	0 (0)
Rasaily (1994)	1990	1992	South Asia	India	Kolkata	Typhi	0-12		nalidixic acid	Disk-diffusion	not specified	172	168 (98)		4 (2)	4 (2)
Bhat (1998)			South Asia	India	Belgaum	Typhi			ciprofloxacin	Microdilution	not specified	85	85 (100)	0 (0)	0 (0)	38 (45)
Murdoch (1998)	1997	1997	Central Asia	Tajikistan	Dushanbe, Kuliab & Kurgan Tube	Typhi			ciprofloxacin	Unknown	R=0.5ug/ml	34			28 (82)	28 (82)
Parry (1998)	1993	1998	Southeast Asia	Viet Nam	Ho Chi Minh City	Typhi			nalidixic acid	Unknown	not specified	687			198 (29)	198 (29)
Ly (1998)			Southeast Asia	Viet Nam	Ho Chi Minh City	Typhi	16-40	50	nalidixic acid	Disk-diffusion	NCCLS (no year stated)	26			1 (4)	1 (4)
Baliga (1999)	1998	1998	South Asia	India	Magalore	Typhi			ciprofloxacin	Disk-diffusion; Microdilution	NCCLS 1994	44	27 (61)	16 (36)	1 (2)	44 (100)
Phuong (1999)	1995	1996	Southeast Asia	Viet Nam	Bien Hoa City	Typhi	0-15	50	nalidixic acid	Disk-diffusion	not specified	82			0 (0)	0 (0)
Akinyemi (2000)	1997	1998	Western Sub-Saharan Africa	Nigeria	Lagos	Typhi	1-60	53	nalidixic acid	Disk-diffusion	not specified	68	59 (87)		9 (13)	9 (13)
Kariuki (2000)	1988	1999	Eastern Sub-Saharan Africa	Kenya	Nairobi	Typhi			nalidixic acid	E-test	not specified	38	38 (100)		0 (0)	0 (0)
Dutta (2001)ᵇ	1998	1999	South Asia	India	Kolkata	Typhi	3-9		nalidixic acid	Disk-diffusion	not specified	26			10 (38)	10 (38)
Ciraj (2001)			South Asia	India	Manipal & Mangalore	Typhi			ciprofloxacin	Agar dilution	S=0.0625; I = 0.125-0.5; R=1ug/ml	121	78 (64)	43 (36)	0 (0)	43 (36)
Wain (2001)	1995	1997	Southeast Asia	Viet Nam	Cao Lanh	Typhi	4-42	43	nalidixic acid	Disk-diffusion	not specified	89			14 (16)	14 (16)
Shwe (2002)	1998	1999	Southeast Asia	Myanmar	Mingalartaungnyunt, Thingangyun, Tharkayta, Dalla, Kyauktada, Kyaukmyaung, Dawbone, Tarmwe, Hlaing, Hlaingtharyar, N. Okkalapa, Mingaladon, Laputta,	Typhi	0-12	45	nalidixic acid	Disk-diffusion	not specified	28	28 (100)		0 (0)	0 (0)
Kapil (2002)	1995	2000	South Asia	India	Delhi	Typhi			ciprofloxacin	E-test	S=0.0625; I = 0.125-0.5; R=1ug/ml	94	71 (76)	23 (24)	0 (0)	23 (24)
Gautam (2002)	1997	2001	South Asia	India	Rohtak	Typhi			ciprofloxacin	Agar dilution	NCCLS 1997	60	38 (63)			46 (77)
Rodrigues (2003)	2000	2002	South Asia	India	Mumbai	Typhi			nalidixic acid	Unknown	not specified	346			290 (84)	290 (84)
Sekar (2003)	2000	2000	South Asia	India	Chennai	Typhi			ciprofloxacin	Microdilution	NCCLS 2000	48	48 (100)		0 (0)	42 (88)
Kariuki (2004)	2001	2002	Eastern Sub-Saharan Africa	Kenya	Nairobi	Typhi	16-99		ciprofloxacin	E-test	NCCLS 2000	85				38 (45)
Kariuki (2004)	2001	2002	Eastern Sub-Saharan Africa	Kenya	Embu	Typhi	16-99		ciprofloxacin	E-test	NCCLS 2000	14				7 (50)
Madhulika (2004)	2002	2003	South Asia	India	Pondicherry	Typhi			nalidixic acid	Disk-diffusion	NCCLS 1997	143	12 (8)	0 (0)	131 (92)	131 (92)
Olsen (2004)	2000	2002	Southeast Asia	Viet Nam	HCMC & Cai Lay	Typhi	2-72		nalidixic acid	Disk-diffusion	R=19mm	58			44 (76)	44 (76)
Mamun (2004)			South Asia	Bangladesh	Dhaka	Typhi	1-15		nalidixic acid	Disk-diffusion	not specified	30			0 (0)	0 (0)
Joshi (2004)	2003	2003	South Asia	India	Delhi	Typhi	1-78		nalidixic acid	Disk-diffusion	NCCLS (no year stated)	166			84 (51)	84 (51)
Mandal (2004)	2002	2003	South Asia	India	Kolkata	Typhi			ciprofloxacin	Agar dilution	R=4ug/ml	43	43 (100)		0 (0)	43 (100)
Rupali (2004)	2000	2000	South Asia	India	Vellore	Typhi	16-99		nalidixic acid	Agar dilution	NCCLS 2000	50			38 (76)	38 (76)
Panhotra (2004)	2003	2003	North Africa & Middle East	Saudi Arabia	Al-Hasa	Typhi	5-46	42	ciprofloxacin	Agar dilution	S=0.0625; DCS = 0.125-0.5; R=1ug/ml	12	0 (0)	12 (100)	0 (0)	12 (100)
Vinh (2005)	1994	1996	Southeast Asia	Viet Nam	Cao Lanh	Typhi	0-14	56	nalidixic acid	Disk-diffusion	not specified	166			5 (3)	5 (3)
Akinyemi (2005)	2000	2001	Western Sub-Saharan Africa	Nigeria	Lagos	Typhi			ciprofloxacin	Microdilution	S=0.03ug/ml	41	41 (100)		0 (0)	0 (0)
Afia (2005)	2000	2003	South Asia	Pakistan	Karachi	Typhi			nalidixic acid	Agar dilution	NCCLS 1997	200	98 (49)	6 (3)	96 (48)	102 (51)
Misra (2005)	2000	2000	South Asia	India	Mumbai Garrison	Typhi	2-72	58	ciprofloxacin	Unknown	not specified	93				93 (100)
Dutta (2005)	2003	2004	South Asia	India	Kolkata	Typhi			ciprofloxacin	Microdilution	not specified	131		11 (8)	2 (2)	13 (10)
Rahman (2005)	2003	2006	South Asia	Bangladesh	Dhaka	Typhi			ciprofloxacin	Microdilution	S=0.0625; DCS = 0.125-2; R=4ug/ml	44	11 (25)	33 (75)	0 (0)	33 (75)
Achla (2005)	2000	2002	South Asia	India	Delhi	Typhi			nalidixic acid	Disk-diffusion	NCCLS (no year stated)	205			173 (84)	173 (84)
Lewis (2005)	2002	2002	South Asia	Nepal	Bharatpur	Typhi			ciprofloxacin	E-test	DCS=0.125ug/ml	60	0 (0)	60 (100)	0 (0)	60 (100)
Lefebvre (2005)	1995	2002	Western Sub-Saharan Africa	Senegal	Dakar	Typhi	1-52	58	nalidixic acid	Agar dilution	Comité d’antibiogramme de la Société française de microbiologie (no year stated)	38	37 (97)		1 (3)	1 (3)
Mandeep (2006)	1999	2003	South Asia	India	Delhi	Typhi		63	nalidixic acid	Agar dilution	NCCLS 2002	304	78 (26)		226 (74)	226 (74)
Mohanty (2006)	1999	2004	South Asia	India	Delhi	Typhi		63	nalidixic acid	Disk-diffusion	NCCLS 2004	629			466 (74)	466 (74)
Phetsouvanh (2006)	2000	2004	Southeast Asia	Laos	Vientiane	Typhi	1-74	56	nalidixic acid	E-test	not specified	163	163 (100)	0 (0)	0 (0)	0 (0)
Lakshmi (2006)	2001	2004	South Asia	India	Hyderabad	Typhi			nalidixic acid	Rapid ATB test	NCCLS (no year stated)	60	2 (3)		58 (97)	58 (97)
Shirakawa (2006)	2003	2003	South Asia	Nepal	Kathmandu	Typhi			ciprofloxacin	Microdilution	CLSI (no year stated)	30	30 (100)	0 (0)	0 (0)	22 (73)
Rahman (2006)	1989	2002	South Asia	Bangladesh	Dhaka	Typhi			nalidixic acid	Disk-diffusion	NCCLS (no year stated)	132	107 (81)	1 (1)	24 (18)	25 (19)
Harish (2006)	2004	2005	South Asia	India	Pondicherry	Typhi			nalidixic acid	Disk-diffusion	CLSI 2005	27	2 (7)		25 (93)	25 (93)
Dilruba (2006)	2005	2005	South Asia	Bangladesh	Dhaka	Typhi			ciprofloxacin	Microdilution	CLSI (no year stated)	428	40 (9)	378 (88)	10 (2)	388 (91)
Pallab (2006)	2002	2003	South Asia	India	Chandigarh	Typhi			ciprofloxacin	Microdilution	NCCLS 2000	70	51 (73)	5 (7)	14 (20)	62 (89)
Maskey (2006)	2004	2004	South Asia	Nepal	Patan (Lalitpur)	Typhi		58	nalidixic acid	Disk-diffusion	NCCLS 2003	406			205 (50)	205 (50)
Manchanda (2006)	2004	2005	South Asia	India	Delhi	Typhi	0-16		ciprofloxacin	Microdilution	NCCLS 2000	56	42 (75)	2 (4)	12 (21)	48 (86)
Butt (2006)	2002	2003	South Asia	Pakistan	Rawalpindi	Typhi			nalidixic acid	Agar dilution	R=32ug/ml	126	108 (86)		18 (14)	18 (14)
Woods (2006)	2001	2001	South Asia	Nepal	Patan (Lalitpur)	Typhi	15-72	68	nalidixic acid	Disk-diffusion	NCCLS 2003	60	38 (63)	4 (7)	18 (30)	22 (37)
Dhanashree (2007)	2003	2006	South Asia	India	Dakshin Kannad	Typhi			nalidixic acid	Agar dilution	NCCLS 2000	71	15 (21)		56 (79)	56 (79)
Khanal (2007)	2001	2004	South Asia	Nepal	Koshi	Typhi		68	nalidixic acid	Disk-diffusion	NCCLS 1997	112			86 (77)	86 (77)
Tamang (2007)	2004	2006	South Asia	Nepal	Kathmandu	Typhi			nalidixic acid	Agar dilution	CLSI 2003	93			50 (54)	50 (54)
Srikantiah (2007)	2002	2003	Central Asia	Uzbekistan	Samarkand	Typhi	5-50	54	nalidixic acid	Disk-diffusion	NCCLS 2001	39			36 (92)	36 (92)
Amatya (2007)	2005	2005	South Asia	Nepal	Kathmandu	Typhi			nalidixic acid	Disk-diffusion	NCCLS 2004	16	6 (38)	0 (0)	10 (62)	10 (62)
Joshi (2007)	2004	2004	South Asia	India	Bangalore	Typhi			ciprofloxacin	Microdilution	NCCLS 2002	25		2 (8)	5 (20)	22 (88)
Bhaswati (2007)	2003	2005	South Asia	India	Wards 29 & 30, Kolkata	Typhi			ciprofloxacin	E-test	S=0.0625; I=0.125-0.5; R=1ug/ml	195	185 (95)	8 (4)	2 (1)	10 (5)
Bhatia (2007)			South Asia	India	National	Typhi	16-43	100	nalidixic acid	Disk-diffusion	not specified	25	25 (100)		0 (0)	0 (0)
Blacksell (2007)	2002	2004	South Asia	Nepal	Kathmandu	Typhi			nalidixic acid	Unknown	not specified	15			10 (67)	10 (67)
Neopane (2008)	2005	2006	South Asia	Nepal	Kathmandu	Typhi	15-50	75	nalidixic acid	Disk-diffusion	not specified	46	9 (20)	1 (2)	36 (78)	37 (80)
Vidyalakshmi (2008)	2005	2006	South Asia	India	Mangalore	Typhi			nalidixic acid	Disk-diffusion	CLSI 2005	71	38 (54)		33 (46)	33 (46)
Raveendran (2008)	2005	2006	South Asia	India	Delhi	Typhi			nalidixic acid	Disk-diffusion	CLSI (no year stated)	431			396 (92)	396 (92)
Mirza (2008)	2005	2005	South Asia	Pakistan	Rawalpindi	Typhi			nalidixic acid	E-test	NCCLS (no year stated)	29			19 (66)	19 (66)
Kumar (2008)	1999	2005	South Asia	India	Delhi	Typhi	0-99	56	nalidixic acid	Disk-diffusion	CLSI (no year stated)	140			15 (11)	15 (11)
Ochiai (2008)	2001	2002	East Asia	China	Hechi	Typhi	5-60		nalidixic acid	Disk-diffusion	not specified	15			0 (0)	0 (0)
Ochiai (2008)	2002	2003	Southeast Asia	Viet Nam	Hue	Typhi	5-18		nalidixic acid	Disk-diffusion	not specified	18			8 (44)	8 (44)
Ochiai (2008)	2002	2004	South Asia	Pakistan	Hijrat Colony, Sultanabad and Bilal Colony, Karachi	Typhi	2-15		nalidixic acid	Disk-diffusion	not specified	127			75 (59)	75 (59)
Beig (2009)	2005	2006	South Asia	India	Aligarh	Typhi	0-15		nalidixic acid	Unknown	not specified	35	21 (60)		14 (40)	14 (40)
Yanagi (2009)	2006	2008	Southeast Asia	Indonesia	Surabaya	Typhi			nalidixic acid	Disk-diffusion	CLSI 2008	17			8 (47)	8 (47)
Kumar (2009)	2008	2008	South Asia	India	Maharashtra	Typhi	2-44		nalidixic acid	Agar dilution	CLSI (no year stated)	50			48 (96)	48 (96)
Capoor (2009)	2006	2007	South Asia	India	Delhi	Typhi			ciprofloxacin	Microdilution	CLSI 2006	149	108 (72)	2 (1)	39 (26)	144 (97)
Muyembe-Tamfum (2009)	2004	2005	Central Sub-Saharan Africa	DRC	Kinshasa	Typhi		58	ciprofloxacin	Microdilution	not specified	11	11 (100)	0 (0)	0 (0)	0 (0)
Adeshina (2009)	2007	2008	Western Sub-Saharan Africa	Nigeria	Zaria	Typhi			nalidixic acid	Disk-diffusion	NCCLS 2002	71			29 (41)	29 (41)
Gupta (2009)ᵇ	2006	2007	South Asia	India	Chandigarh	Typhi			nalidixic acid	Disk-diffusion	not specified	87	4 (5)	0 (0)	83 (95)	83 (95)
Alaullah (2009)			South Asia	Bangladesh	Dhaka	Typhi	3-59	54	nalidixic acid	Disk-diffusion	not specified	26			24 (92)	24 (92)
Sur (2009)	2004	2006	South Asia	India	Wards 29 & 30, Kolkata	Typhi		52	nalidixic acid	Disk-diffusion	not specified	130			64 (49)	64 (49)
Kavita (2010)	2006	2007	South Asia	India	Gulbarga	Typhi			nalidixic acid	Disk-diffusion	CLSI 2005	84	54 (64)		30 (36)	30 (36)
Aliya (2010)	2003	2004	South Asia	Bangladesh	Kamalapur	Typhi	0-82	48	ciprofloxacin	Disk-diffusion	I = 0.19-0.38ug/ml	40		8 (20)	0 (0)	8 (20)
Dimitrov (2010)	2002	2006	North Africa & Middle East	Kuwait	Jahrah	Typhi			ciprofloxacin	E-test	S=0.0625; I = 0.125-1; R=2ug/ml	136		105 (77)		105 (77)
Kasper (2010)	2006	2009	Southeast Asia	Cambodia	Kandal & Oudong	Typhi	2-99	49	ciprofloxacin	E-test	CLSI 2012	41	5 (12)	36 (88)	0 (0)	36 (88)
Wu (2010)	2002	2007	East Asia	China	Shenzhen	Typhi	0-67		ciprofloxacin	Agar dilution	S=0.0625;DCS = 0.125-1; R>1ug/ml	25	19 (76)	6 (24)	0 (0)	6 (24)
Holt (2009)	2005	2006	South Asia	Nepal	Patan (Lalitpur)	Typhi	0-12	52	nalidixic acid	Disk-diffusion	CLSI 2007	62			42 (68)	42 (68)
Ganesh (2010)	2006	2008	South Asia	India	Chennai	Typhi	0-16	56	nalidixic acid	Unknown	R=18 mm	185			118 (64)	118 (64)
Yashavanth (2010)	2005	2007	South Asia	India	Dakshin Kannad	Typhi			nalidixic acid	Disk-diffusion	CLSI 2006	77	18 (23)		59 (77)	59 (77)
Mengo (2010)	2004	2006	Eastern Sub-Saharan Africa	Kenya	Nairobi	Typhi			nalidixic acid	Disk-diffusion	CLSI 2005	100			35 (35)	35 (35)
Kariuki (2010)	1988	2008	Eastern Sub-Saharan Africa	Kenya	Nairobi	Typhi			nalidixic acid	E-test	CLSI 2008	323			35 (11)	35 (11)
Vandenberg (2010)	2002	2006	Central Sub-Saharan Africa	DRC	Lwiro	Typhi	1-13	55	nalidixic acid	VITEK 2	CLSI 2005	29			2 (7)	2 (7)
Bouzenoune (2011)	2007	2008	North Africa & Middle East	Algeria	Ain Kercha	Typhi			nalidixic acid	Disk-diffusion	NCCLS 1998	28			0 (0)	0 (0)
Bouzenoune (2011)	2005	2006	North Africa & Middle East	Algeria	Fourchi	Typhi			nalidixic acid	Disk-diffusion	NCCLS 1998	150			0 (0)	0 (0)
Joshi (2011)	2010	2011	South Asia	Nepal	Kathmandu	Typhi	2-14	57	nalidixic acid	Disk-diffusion	not specified	25	11 (44)		14 (56)	14 (56)
Aggarwal (2011)			South Asia	India	Delhi & Kolkata	Typhi	2-12	62	nalidixic acid	Disk-diffusion	not specified	17	3 (18)		14 (82)	14 (82)
Arjyal (2011)	2006	2008	South Asia	Nepal	Patan (Lalitpur)	Typhi	2-99	64	nalidixic acid	E-test	not specified	243			159 (65)	159 (65)
Acharya (2011)	2008	2008	South Asia	Nepal	National	Typhi	3-71	69	nalidixic acid	Disk-diffusion	CLSI (no year stated)	29			19 (66)	19 (66)
Chaudhary (2011)	2011	2011	South Asia	Nepal	Kathmandu	Typhi			nalidixic acid	Disk-diffusion	CLSI 2007	114			62 (54)	62 (54)
Singh (2011)	2009	2010	South Asia	Nepal	Kathmandu	Typhi	5-14	55	nalidixic acid	Unknown	not specified	21			15 (71)	15 (71)
Mandal (2012)	1991	2001	South Asia	India	Kolkata	Typhi			nalidixic acid	Agar dilution	CLSI 2005	421			149 (35)	149 (35)
Acharya (2012)	2009	2010	South Asia	Nepal	Kathmandu	Typhi			ciprofloxacin	Agar dilution	S=0.0625; DCS = 0.125-1; I = 2; R=4ug/ml	40	5 (12)	33 (82)	2 (5)	35 (88)
Menezes (2012)	2005	2009	South Asia	India	Pondicherry	Typhi	2-74		nalidixic acid	Disk-diffusion	CLSI 2007	337			264 (78)	264 (78)
Vlieghe (2012)	2007	2010	Southeast Asia	Cambodia	National	Typhi	8-71	52	ciprofloxacin	E-test	S=0.0625; DCS = 0.125-2; R=4ug/ml	20		18 (90)	0 (0)	18 (90)
Pradhan (2012)	2006	2007	South Asia	Nepal	Patan (Lalitpur)	Typhi	0-14		nalidixic acid	Disk-diffusion	CLSI 2006	107			60 (56)	60 (56)
Thriemer (2012)	2009	2010	Eastern Sub-Saharan Africa	Tanzania	Pemba	Typhi	0-99		nalidixic acid	Disk-diffusion	CLSI 2007	45	29 (64)	2 (4)	14 (31)	16 (35)
Javaid (2012)	2010	2010	South Asia	Pakistan	Lahore	Typhi	0-16		nalidixic acid	Disk-diffusion	CLSI 2010	60	51 (85)		9 (15)	9 (15)
Ngoun (2012)	2007	2011	Southeast Asia	Cambodia	Sotr Nikom	Typhi	0-15	49	ciprofloxacin	Microdilution	CLSI 2012	148		133 (90)	0 (0)	133 (90)
Zhuang (2012)	2007	2011	East Asia	China	Jiangsu	Typhi		50	nalidixic acid	Disk-diffusion	not specified	139			87 (63)	87 (63)
Pathak (2012)	2007	2009	South Asia	India	Ujjain	Typhi	0-92		nalidixic acid	Disk-diffusion	CLSI 2006	21			17 (81)	17 (81)
Holt (2012)	2003	2006	South Asia	India	Kolkata outbreak site	Typhi			ciprofloxacin	Microdilution	CLSI 2012	372		52 (14)	2 (1)	54 (15)
Rai (2012)ᵃ	2011	2012	South Asia	Nepal	Kathmandu	Typhi	0-14	60	nalidixic acid	Disk-diffusion	not specified	32	12 (38)	1 (3)	19 (59)	20 (62)
Phoba (2012)	2008	2011	Central Sub-Saharan Africa	DRC	Kisantu	Typhi	0-10		ciprofloxacin	E-test	EUCAST 2014	17		7 (41)		7 (41)
Breiman (2012)	2007	2009	Eastern Sub-Saharan Africa	Kenya	Kibera	Typhi			nalidixic acid	Disk-diffusion	CLSI 2010	132	123 (93)		9 (7)	9 (7)
Breiman (2012)	2006	2009	Eastern Sub-Saharan Africa	Kenya	Lwak	Typhi			nalidixic acid	Disk-diffusion	CLSI 2010	22	21 (95)		1 (5)	1 (5)
Rai (2012)ᵇ	2005	2008	South Asia	India	National	Typhi			nalidixic acid	Disk-diffusion	CLSI 2009	80	10 (12)		70 (88)	70 (88)
Lunguya (2012)	2007	2011	Central Sub-Saharan Africa	DRC	National	Typhi			ciprofloxacin	VITEK 2	EUCAST 2014	201		31 (15)		31 (15)
Adhikari (2012)	2011	2011	South Asia	Nepal	Kathmandu	Typhi	0-70		ciprofloxacin	Disk-diffusion	CLSI 2011	41	37 (90)	2 (5)	2 (5)	41 (100)
Shetty (2012)	2009	2011	South Asia	India	Dakshin Kannad	Typhi			nalidixic acid	Disk-diffusion	CLSI 2009	85	16 (19)		69 (81)	69 (81)
Nga (2012)	1995	2008	Southeast Asia	Viet Nam	Ho Chi Minh City	Typhi			nalidixic acid	Disk-diffusion	CLSI 2010	1349			295 (22)	295 (22)
Venkatesh (2013)	2012	2012	South Asia	India	Bangalore	Typhi			ciprofloxacin	E-test	CLSI 2012	119		94 (79)	19 (16)	113 (95)
Kumar (2013)ᵃ	2008	2009	South Asia	India	National	Typhi	0-69		nalidixic acid	Disk-diffusion	NCCLS 2000	128	8 (6)	0 (0)	120 (94)	120 (94)
Jain (2013)	2010	2012	South Asia	India	Delhi	Typhi	1-55	62	nalidixic acid	Disk-diffusion	CLSI 2012	266			255 (96)	255 (96)
Kumar (2013)ᵇ	2006	2010	South Asia	India	Karnataka	Typhi			nalidixic acid	Disk-diffusion	CLSI 2007	160	19 (12)	13 (8)	128 (80)	141 (88)
Mayxay (2013)	2008	2010	Southeast Asia	Laos	Luang Namtha	Typhi	5-49		nalidixic acid	Disk-diffusion	CLSI 2009	30	29 (97)		1 (3)	1 (3)
Dheer (2013)	2005	2010	South Asia	India	Ludhiana	Typhi	0-18	62	nalidixic acid	Disk-diffusion	NCCLS 2004	37	5 (14)		32 (86)	32 (86)
Punjabi (2013)	2001	2003	Southeast Asia	Indonesia	Tanjung Priok & Koja	Typhi		52	nalidixic acid	Disk-diffusion	not specified	221	221 (100)	0 (0)	0 (0)	0 (0)
Karki (2013)	2009	2009	South Asia	Nepal	Kathmandu	Typhi			nalidixic acid	Disk-diffusion	as per disk manufacturer	55	21 (38)	0 (0)	34 (62)	34 (62)
Afzal (2013)	2010	2011	South Asia	Pakistan	Faisalabad	Typhi			ciprofloxacin	E-test	CLSI 2012	70	7 (10)	54 (77)	9 (13)	63 (90)
Singla (2013)	2009	2010	South Asia	India	Ram Darbar	Typhi	1-32		ciprofloxacin	Microdilution	CLSI 2009	18	0 (0)	18 (100)		18 (100)
Gupta (2013)	2008	2010	South Asia	India	Chandigarh	Typhi	0-99	61	ciprofloxacin	Microdilution	CLSI 2012	257		193 (75)	64 (25)	257 (100)
Chheng (2013)	2009	2010	Southeast Asia	Cambodia	Siem Reap province	Typhi	0-15	56	ciprofloxacin	Disk-diffusion	CLSI 2012	21		19 (90)		19 (90)
Vlieghe (2013)	2011	2013	Southeast Asia	Cambodia	Kampong Thom, Kampong Cham,Kampong Speu, Phnom Penh, Prey Veng, Kandal, Svay Rieng, Takeo, Kampot & Sihanoukville	Typhi	7-54	58	ciprofloxacin	Disk-diffusion	CLSI 2013	31			6 (19)	6 (19)
Abdullahi (2015)	2011	2013	Western Sub-Saharan Africa	Nigeria	Kano	Typhi			nalidixic acid	Disk-diffusion	NCCLS (no year stated)	39			32 (82)	32 (82)
Suruchi (2014)	2010	2012	South Asia	India	Shimla	Typhi		70	ciprofloxacin	E-test	R=0.125ug/ml	44			32 (73)	32 (73)
Dutta (2014)	2009	2013	South Asia	India	Kolkata	Typhi	0-63		ciprofloxacin	Disk-diffusion	CLSI 2013	77		61 (79)	15 (19)	76 (99)
Mathew (2014)	2011	2012	South Asia	India	Kanchipuram	Typhi			nalidixic acid	Disk-diffusion	CLSI 2008	29			29 (100)	29 (100)
Elumalai (2014)	2007	2012	South Asia	India	Chennai	Typhi			nalidixic acid	Disk-diffusion	CLSI 2011	101			100 (99)	100 (99)
Wang (2014)	1994	2013	East Asia	China	Guangxi	Typhi			nalidixic acid	Microdilution	CLSI (no year stated)	475			69 (15)	69 (15)
Maltha (2014)	2012	2013	Western Sub-Saharan Africa	Burkina Faso	Nanoro	Typhi	1-14		ciprofloxacin	E-test	CLSI 2013	12		0 (0)	0 (0)	0 (0)
Garcia (2014)	2008	2012	Andean Latin America	Peru	Lima	Typhi			ciprofloxacin	Agar dilution	CLSI 2012	33		8 (24)		8 (24)
Rahman (2014)	2002	2007	North Africa & Middle East	Egypt	Aswan	Typhi			ciprofloxacin	Disk-diffusion	CLSI 2012	66	47 (71)	19 (29)	0 (0)	19 (29)
Rahman (2014)	2002	2007	North Africa & Middle East	Egypt	Cairo	Typhi			ciprofloxacin	Disk-diffusion	CLSI 2012	166	117 (70)	49 (30)	0 (0)	49 (30)
Rahman (2014)	2002	2007	North Africa & Middle East	Egypt	Asuit	Typhi			ciprofloxacin	E-test	CLSI 2012	26	23 (88)	1 (4)	2 (8)	3 (12)
Rahman (2014)	2002	2007	North Africa & Middle East	Egypt	Fayoum	Typhi			ciprofloxacin	E-test	CLSI 2012	270	152 (56)	118 (44)	0 (0)	118 (44)
Rahman (2014)	2002	2007	North Africa & Middle East	Egypt	Sharquia, Port Said, Quena and Sohag governates	Typhi			ciprofloxacin	Disk-diffusion	CLSI 2012	27	19 (70)	8 (30)	0 (0)	8 (30)
Rahman (2014)	2002	2007	North Africa & Middle East	Egypt	Menofiya	Typhi			ciprofloxacin	Disk-diffusion	CLSI 2012	12	10 (83)	2 (17)	0 (0)	2 (17)
Rahman (2014)	2002	2007	North Africa & Middle East	Egypt	Alexandria	Typhi			ciprofloxacin	Disk-diffusion	CLSI 2012	46	32 (70)	13 (28)	1 (2)	14 (30)
Rahman (2014)	2002	2007	Central Asia	Uzbekistan	National	Typhi			ciprofloxacin	Disk-diffusion	CLSI 2012	123	11 (9)	104 (85)	8 (7)	112 (91)
Rahman (2014)	2002	2007	North Africa & Middle East	Egypt	Gharbiya	Typhi			ciprofloxacin	Disk-diffusion	CLSI 2012	40	21 (52)	18 (45)	1 (2)	19 (48)
Rahman (2014)	2002	2007	North Africa & Middle East	Iraq	National	Typhi			ciprofloxacin	Disk-diffusion	CLSI 2012	59	11 (19)	38 (64)	10 (17)	48 (81)
Rahman (2014)	2002	2007	North Africa & Middle East	Qatar	National	Typhi			ciprofloxacin	Disk-diffusion	CLSI 2012	43	15 (35)	21 (49)	7 (16)	28 (65)
Rahman (2014)	2002	2007	South Asia	Pakistan	National	Typhi			ciprofloxacin	E-test	CLSI 2012	65	10 (15)	39 (60)	16 (25)	55 (85)
Rahman (2014)	2002	2007	North Africa & Middle East	Jordan	National	Typhi			ciprofloxacin	Disk-diffusion	CLSI 2012	24	9 (38)	15 (62)	0 (0)	15 (62)
Afroze (2014)	2009	2012	South Asia	Bangladesh	Dhaka	Typhi	19-67	63	nalidixic acid	Disk-diffusion	NCCLS 2004	64	34 (53)		30 (47)	30 (47)
Geetha (2014)	2010	2011	South Asia	India	Pondicherry	Typhi			nalidixic acid	Disk-diffusion	CLSI 2012	36			36 (100)	36 (100)
Mahmud (2014)	1999	2007	South Asia	Bangladesh	National	Typhi			ciprofloxacin	E-test	S=0.125; I = 0.25-2; R=4ug/ml	411	53 (13)	347 (84)	11 (3)	358 (87)
Chand (2014)	2011	2012	South Asia	Nepal	Patan (Lalitpur)	Typhi			nalidixic acid	Disk-diffusion	CLSI 2007	56	5 (9)		51 (91)	51 (91)
Srirangaraj (2014)	2012	2013	South Asia	India	Pondicherry	Typhi			ciprofloxacin	Microdilution	CLSI 2013	16	0 (0)	15 (94)	1 (6)	16 (100)
Mahende (2015)	2013	2013	Eastern Sub-Saharan Africa	Tanzania	Korogwe	Typhi	0-4		ciprofloxacin	Disk-diffusion	CLSI 2012	17		0 (0)	0 (0)	0 (0)
Farhana (2015)			South Asia	Bangladesh	Dhaka	Typhi	1-59	46	nalidixic acid	Disk-diffusion	CLSI 2010	72			70 (97)	70 (97)
Anees (2015)	2011	2014	South Asia	India	Aligarh	Typhi		53	ciprofloxacin	Disk-diffusion	CLSI 2014	12	10 (83)		2 (17)	2 (17)
Ikram (2015)	2001	2012	South Asia	Pakistan	Islamabad	Typhi	2-80	64	ciprofloxacin	Disk-diffusion	CLSI 2012	71			36 (51)	36 (51)
Kalonji (2015)	2011	2014	Central Sub-Saharan Africa	DRC	National	Typhi	0-75	55	ciprofloxacin	E-test	S=0.0625, I = 0.125-0.5; R=1ug/ml	164		61 (37)	0 (0)	61 (37)
Riyaz (2015)	2011	2012	South Asia	India	Coimbatore	Typhi	1-14	72	nalidixic acid	Disk-diffusion	not specified	50	4 (8)	12 (24)	34 (68)	46 (92)
Sharma (2015)	2013	2014	South Asia	India	Jaipur	Typhi			ciprofloxacin	Disk-diffusion	CLSI 2013	20	17 (85)		3 (15)	3 (15)
Duggal (2016)	2009	2010	South Asia	India	Delhi	Typhi	1-59	60	nalidixic acid	Disk-diffusion	CLSI (no year stated)	36		1 (3)	33 (92)	34 (95)
Arjyal (2016)	2011	2014	South Asia	Nepal	Kathmandu	Typhi	2-45	76	ciprofloxacin	E-test	S<0.12; I = 0.12-1; R=2ug/ml	78	7 (9)	57 (73)	14 (18)	71 (91)
Ali (2016)	2014	2014	South Asia	Bangladesh	Dhaka	Typhi	5-15	60	nalidixic acid	Disk-diffusion	NCCLS (no year stated)	181	9 (5)		172 (95)	172 (95)
Chande (2016)	2009	2013	South Asia	India	Mumbai	Typhi			ciprofloxacin	Unknown	CLSI 2013	49	1 (2)	26 (53)	22 (45)	48 (98)
Eibacha (2016)	2007	2009	Western Sub-Saharan Africa	Ghana	Asante Akim North	Typhi	0-14	54	ciprofloxacin	E-test	CLSI 2013	89	89 (100)	0 (0)	0 (0)	0 (0)
Misra (2016)	2013	2015	South Asia	India	Lucknow	Typhi			ciprofloxacin	Disk-diffusion	CLSI 2015	80	2 (2)	66 (82)	12 (15)	78 (98)
Sania (2016)	2011	2013	South Asia	India	Imphal	Typhi	3-99		ciprofloxacin	Disk-diffusion	CLSI 2011	16	0 (0)		16 (100)	16 (100)
Sharma (2016)	2010	2013	South Asia	India	New Delhi	Typhi			ciprofloxacin	Disk-diffusion	CLSI 2015	263	98 (37)		165 (63)	165 (63)
Sharma (2016)	2010	2013	South Asia	India	Orissa	Typhi			ciprofloxacin	Disk-diffusion	CLSI 2015	15	5 (33)		10 (67)	10 (67)
Sharma (2016)	2010	2013	South Asia	India	Vellore	Typhi			ciprofloxacin	Disk-diffusion	CLSI 2015	267	87 (33)		180 (67)	180 (67)
Sharma (2016)	2010	2013	South Asia	India	Shimla	Typhi			ciprofloxacin	Disk-diffusion	CLSI 2015	20	7 (35)		13 (65)	13 (65)
Sharma (2016)	2010	2013	South Asia	India	Shillong	Typhi			ciprofloxacin	Disk-diffusion	CLSI 2015	15	5 (33)		10 (67)	10 (67)
Vala (2016)	2011	2011	South Asia	India	Ahmedabad, Vadodara & Bhavangar	Typhi	0-18		nalidixic acid	Disk-diffusion	CLSI (no year stated)	61	57 (93)		4 (7)	4 (7)
Yadav (2016)	2010	2014	South Asia	India	Bastar	Typhi		57	nalidixic acid	Disk-diffusion	CLSI 2009	630			70 (11)	70 (11)
Marks (2017)	2012	2013	Western Sub-Saharan Africa	Burkina Faso	Nioko II & Polesgo	Typhi	0-99		ciprofloxacin	Disk-diffusion	CLSI 2013	18			0 (0)	0 (0)
Marks (2017)	2010	2012	Western Sub-Saharan Africa	Ghana	Asante Akim North	Typhi	0-14		ciprofloxacin	Disk-diffusion	CLSI 2013	30			0 (0)	0 (0)
Marks (2017)	2012	2013	Eastern Sub-Saharan Africa	Kenya	Kibera	Typhi	0-99		ciprofloxacin	Disk-diffusion	CLSI 2013	54			11 (20)	11 (20)
Kuijpers (2017)	2008	2015	Southeast Asia	Cambodia	Phnom Penh	Typhi		50	ciprofloxacin	Disk-diffusion	CLSI 2016	64		62 (97)		62 (97)
Khanal (2017)	2016	2016	South Asia	Nepal	Kathmandu	Typhi			ciprofloxacin	Agar dilution	CLSI 2016	74	68 (92)	2 (3)	4 (5)	6 (8)
Iyer (2017)	2007	2016	South Asia	India	Hyderabad	Typhi	0-17	53	ciprofloxacin	E-test	S=0.0625; I = 0.125-1; R>1ug/ml	371		303 (82)	37 (10)	340 (92)
Hardjo Lugito (2017)	2011	2015	Southeast Asia	Indonesia	Tangerang	Typhi	1-80	60	ciprofloxacin	VITEK 2	CLSI 2013	93			1 (1)	1 (1)
Gurung (2017)	2014	2015	South Asia	Nepal	Kathmandu	Typhi	0-99	27	nalidixic acid	Disk-diffusion	CLSI 2013	41			22 (54)	22 (54)
Das (2017)	2007	2014	South Asia	India	Kolkata, Delhi, Vellore, Karnataka & Nagpur	Typhi			ciprofloxacin	Disk-diffusion	CLSI 2015	66		48 (73)	18 (27)	66 (100)
Chandane (2017)			South Asia	India	Mumbai	Typhi	3-12		ciprofloxacin	Disk-diffusion	CLSI 2015	43	25 (58)	6 (14)	12 (28)	18 (42)
Aljanaby (2017)	2016	2017	North Africa & Middle East	Iraq	Al-Najaraf	Typhi			ciprofloxacin	Disk-diffusion	CLSI 2014	39	36 (92)	1 (3)	2 (5)	3 (8)
Ali (2017)	2012	2014	South Asia	Pakistan	Islamabad	Typhi	0-99	60	nalidixic acid	Disk-diffusion	not specified	155			146 (94)	146 (94)
Ahmed (2017)	2005	2014	South Asia	Bangladesh	Dhaka	Typhi	0-115		ciprofloxacin	Disk-diffusion	CLSI 2012	5190		4771 (92)	106 (2)	4876 (94)
Sharvani (2016)	2013	2013	South Asia	India	National	Typhi	1-80	63	nalidixic acid	Disk-diffusion	CLSI (no year stated)	136	13 (10)		123 (90)	123 (90)
Das (2016)	1998	2012	South Asia	India	Kolkata	Typhi			ciprofloxacin	Disk-diffusion	CLSI 2016	164		126 (77)	12 (7)	138 (84)
Bhetwal (2017)	2015	2017	South Asia	Nepal	Kathmandu	Typhi	0-99	61	ciprofloxacin	Disk-diffusion	CLSI 2015	162	63 (39)	95 (59)	4 (2)	99 (61)
Purighalla (2017)	2015	2016	South Asia	India	Bengaluru	Typhi	7-61	55	ciprofloxacin	Phoenix 100 automated system	CLSI 2014	42	23 (55)		19 (45)	19 (45)
Rajashri (2017)			South Asia	India	Pune	Typhi			nalidixic acid	Disk-diffusion	CLSI (no year stated)	21	0 (0)		21 (100)	21 (100)
Sucindar (2017)	2016	2017	South Asia	India	Pondicherry	Typhi	0-18	49	nalidixic acid	Disk-diffusion	not specified	49	0 (0)		49 (100)	49 (100)
Zellweger (2017)	2014	2014	South Asia	Nepal	Kathmandu	Typhi			ciprofloxacin	Disk-diffusion	CLSI 2014	191	8 (4)	69 (36)	114 (60)	183 (96)
Zellweger (2017)	2012	2012	South Asia	Nepal	Kathmandu	Typhi			ciprofloxacin	Disk-diffusion	CLSI 2012	280	83 (30)	46 (16)	151 (54)	197 (70)
Zellweger (2017)	2013	2013	South Asia	Nepal	Kathmandu	Typhi			ciprofloxacin	Disk-diffusion	CLSI 2013	515	38 (7)	64 (12)	413 (80)	477 (93)
Akinyemi (2018)	1993	2015	Western Sub-Saharan Africa	Nigeria	Lagos	Typhi			ciprofloxacin	Agar dilution	CLSI 2014	440			32 (7)	32 (7)
Akinyemi (2018)	2008	2017	Western Sub-Saharan Africa	Nigeria	Abuja	Typhi	0-5		ciprofloxacin	Agar dilution	CLSI 2014	230			0 (0)	0 (0)
Al-Abbasy (2018)	2017	2018	North Africa & Middle East	Iraq	Al-Najaraf	Typhi			ciprofloxacin	VITEK 2	CLSI 2012	30	29 (97)		1 (3)	1 (3)
Britto (2018)	2015	2016	South Asia	Nepal	Kathmandu	Typhi	0-13	51	ciprofloxacin	Disk-diffusion	CLSI 2014	69	7 (10)		62 (90)	62 (90)
Makkar (2018)	2011	2017	South Asia	India	Delhi	Typhi		70	ciprofloxacin	VITEK 2	CLSI 2016	623		359 (58)	230 (37)	589 (95)
Mutai (2018)	2004	2007	Eastern Sub-Saharan Africa	Kenya	Nairobi	Typhi			ciprofloxacin	Disk-diffusion	CLSI 2015	144	35 (24)	100 (69)	9 (6)	109 (76)
Narasanna (2018)	2013	2013	South Asia	India	Kalaburagi	Typhi			ciprofloxacin	Disk-diffusion	CLSI 2012	66	26 (39)	9 (14)	31 (47)	31 (47)
Okanda (2018)	2015	2015	South Asia	Bangladesh	Dhaka	Typhi			ciprofloxacin	Microdilution	CLSI 2016	18	0 (0)	18 (100)	0 (0)	18 (100)
Petersiel (2018)	2012	2014	South Asia	Nepal	Dhulikhel	Typhi	2-81	58	ciprofloxacin	Disk-diffusion	CLSI 2012-2014	63	9 (14)			54 (86)
Sharma (2018)	2013	2014	South Asia	India	Delhi	Typhi		61	ciprofloxacin	E-test	CLSI 2013	32	3 (9)	24 (75)	5 (16)	29 (91)
Sharma (2018)	2015	2016	South Asia	India	Delhi	Typhi		61	ciprofloxacin	E-test	CLSI 2015	95	8 (8)	74 (78)	13 (14)	87 (92)
Sharma (2018)	2012	2012	South Asia	India	Delhi	Typhi		61	ciprofloxacin	E-test	CLSI 2012	43	2 (5)	39 (91)	2 (5)	41 (95)
Joshi (2019)	2012	2013	South Asia	India	Bangalore	Typhi			nalidixic acid	Disk-diffusion	CLSI 2012	384			353 (92)	353 (92)
Joshi (2019)	2007	2011	South Asia	India	Bangalore	Typhi			nalidixic acid	Disk-diffusion	CLSI (no year stated)	1024			871 (85)	871 (85)
*The guidelines stated in the study used to interpret resistance; S = Susceptible, DCS = Decreased ciprofloxacin susceptibility, I = Intermediate, R = Resistant
**Fluoroquinolone non-susceptibility is defined as an MIC to ciprofloxacin ≥0.125μg/ml, resistance or intermediate resistance to nalidixic acid
