# Supplementary material for: Drug-resistant enteric fever worldwide, 1990 to 2018: a systematic review and meta-analysis
Source: BMC Med. 2020 Jan 3;18:1. doi: 10.1186/s12916-019-1443-1 (PMC6941399; doi:10.1186/s12916-019-1443-1)
Supplement: Supplementary file 2 — Additional file 2. Data file S1: Individual study results for multidrug resistance. Data file S2: Individual study results for fluoroquinolone non-susceptibility. Data file S3: Indivual study results for ceftriaxone non-susceptibility. [file 12916_2019_1443_MOESM2_ESM.zip › Data file S3. GRAM_Typhi_Paratyphi A_ceftriaxone.xlsx]

## Sheet: ceftriaxone
Author (year)	Start year	End Year	Region	Country	Site	Serovar	Age range (years)	Male (%)	Testing method	Resistance breakpoints	Number examined	Non-susceptible n(%)	Reported antibiogram, n(%)
													S	I	R
Hien (1995)	1993	1993	Southeast Asia	Viet Nam	Dong Hoa & Dong Thanh	Paratyphi		47	Disk-diffusion	not specified	19	0 (0)	19 (100)	0 (0)	0 (0)
Kapil (1997)	1996	1996	South Asia	India	New Delhi	Paratyphi		67	Unknown	not specified	36	0 (0)	36 (100)	0 (0)	0 (0)
Hoa (1998)	1993	1994	Southeast Asia	Viet Nam	Ho Chi Minh City	Paratyphi	1-63	50	Disk-diffusion	not specified	15	0 (0)	15 (100)	0 (0)	0 (0)
Amdani (1998)	1996	1996	Southeast Asia	Indonesia	Jakarta	Paratyphi	0-16	54	Disk-diffusion	NCCLS (no year stated)	19	0 (0)	19 (100)	0 (0)	0 (0)
Komolpis (1999)	1991	1995	Southeast Asia	Thailand	Bangkok	Paratyphi			Disk-diffusion	not specified	100	2 (2)	100 (100)	0 (0)	2 (2)
Saqib (2000)	1998	1999	South Asia	Pakistan	Karachi	Paratyphi	1-99	58	Disk-diffusion	not specified	82	0 (0)	82 (100)	0 (0)	0 (0)
Qureshi (2001)	1996	2000	South Asia	Pakistan	Quetta	Paratyphi			Disk-diffusion	Ahmad M, Saleem M, Hannan A, Khan FA, Ahmad TA. Antimicrobial susceptibility testing (disk diffusion method). Arm Forc Ins Pathol 1989; 1: (1) 4-6	161	0 (0)	161 (100)	0 (0)	0 (0)
Mehta (2002)	2000	2001	South Asia	India	Chandigarh	Paratyphi		53	Disk-diffusion	not specified	10	0 (0)	10 (100)	0 (0)	0 (0)
Gautam (2002)	2000	2001	South Asia	India	Rohtak	Paratyphi			Disk-diffusion	NCCLS 1997	52	7 (13)	45 (87)	0 (0)	7 (13)
Kadappu (2003)	1998	2001	South Asia	India	Manipal	Paratyphi			Disk-diffusion	not specified	10	1 (10)	9 (90)	1 (10)	0 (0)
Butt (2005)	1996	2003	South Asia	Pakistan	Rawalpindi	Paratyphi			Disk-diffusion	CLSI 2000	410	0 (0)	410 (100)	0 (0)	0 (0)
Guha (2005)	2000	2003	South Asia	Nepal	Pokhara	Paratyphi	0-99	64	Disk-diffusion	not specified	38	0 (0)	38 (100)	0 (0)	0 (0)
Mohanty (2006)	1999	2004	South Asia	India	Delhi	Paratyphi		63	Disk-diffusion	NCCLS 2004	198	0 (0)	198 (100)	0 (0)	0 (0)
Das (2006)	2003	2004	South Asia	India	Rourkela	Paratyphi			Disk-diffusion	NCCLS 1997	31	0 (0)	31 (100)	0 (0)	0 (0)
Mandal (2006)	1991	2005	South Asia	India	Asansol & Kolkata	Paratyphi			Disk-diffusion	NCCLS 1997	95	0 (0)	95 (100)	0 (0)	0 (0)
Lakshmi (2006)	2001	2004	South Asia	India	Hyderabad	Paratyphi			Rapid ATB test	NCCLS (no year stated)	20	1 (5)	19 (95)	0 (0)	1 (5)
Shirakawa (2006)	2003	2003	South Asia	Nepal	Kathmandu	Paratyphi			Agar dilution	CLSI (no year stated)	39	0 (0)	39 (100)	0 (0)	0 (0)
Harish (2006)	2004	2005	South Asia	India	Pondicherry	Paratyphi			Disk-diffusion	CLSI 2005	24	0 (0)	24 (100)	0 (0)	0 (0)
Sharma (2006)	2002	2004	South Asia	Nepal	Kathmandu	Paratyphi	0-70	63	Disk-diffusion	not specified	13	0 (0)	13 (100)	0 (0)	0 (0)
Maskey (2006)	2004	2004	South Asia	Nepal	Patan (Lalitpur)	Paratyphi		63	Disk-diffusion	NCCLS 2003	200	1 (0)	199 (100)	0 (0)	1 (0)
Woods (2006)	2001	2001	South Asia	Nepal	Patan (Lalitpur)	Paratyphi	15-72	72	Disk-diffusion	NCCLS 2003	57	0 (0)	56 (98)	0 (0)	0 (0)
Amatya (2007)	2005	2005	South Asia	Nepal	Kathmandu	Paratyphi			Disk-diffusion	NCCLS 2004	44	3 (7)	41 (93)	3 (7)	0 (0)
Joshi (2007)	2004	2004	South Asia	India	Bangalore	Paratyphi			Disk-diffusion	NCCLS 2002	25	0 (0)	25 (100)	0 (0)	0 (0)
Bhatia (2007)			South Asia	India	National	Paratyphi	16-43	100	Disk-diffusion	not specified	20	0 (0)	20 (100)	0 (0)	0 (0)
Aggarwal (2007)	2003	2005	South Asia	India	Ludhiana	Paratyphi			Disk-diffusion	not specified	154	1 (1)	153 (99)	0 (0)	1 (1)
Jog (2008)	2004	2004	South Asia	India	Mumbai	Paratyphi	1-66	62	Unknown	not specified	15	0 (0)	15 (100)	0 (0)	0 (0)
Vidyalakshmi (2008)	2005	2006	South Asia	India	Mangalore	Paratyphi			Agar dilution	CLSI 2005	85	0 (0)	85 (100)	0 (0)	0 (0)
Saharan (2008)	2000	2001	South Asia	India	Bikaner	Paratyphi	5-50		Disk-diffusion	NCCLS (no year stated)	13	0 (0)	13 (100)	0 (0)	0 (0)
Raveendran (2008)	2005	2006	South Asia	India	Delhi	Paratyphi			Disk-diffusion	CLSI (no year stated)	198	0 (0)	198 (100)	0 (0)	0 (0)
Prajapati (2008)	2007	2008	South Asia	Nepal	Kathmandu	Paratyphi	0-14	55	Disk-diffusion	as per disk manufacturer (Oxoid)	39	1 (3)	38 (97)	0 (0)	1 (3)
Kumar (2008)	1999	2005	South Asia	India	Delhi	Paratyphi	0-99	56	Disk-diffusion	CLSI (no year stated)	16	0 (0)	16 (100)	0 (0)	0 (0)
Capoor (2009)	2006	2007	South Asia	India	Delhi	Paratyphi			E-test	CLSI 2006	43	0 (0)	43 (100)	0 (0)	0 (0)
Wu (2010)	2002	2007	East Asia	China	Shenzhen	Paratyphi	16-62		Microdilution	CLSI 2007	64	1 (2)	63 (98)	0 (0)	1 (2)
Bekur (2010)	2006	2008	South Asia	India	Udupi	Paratyphi	6-74	68	Disk-diffusion	not specified	101	4 (4)	97 (96)	0 (0)	4 (4)
Yashavanth (2010)	2005	2007	South Asia	India	Dakshin Kannad	Paratyphi			Disk-diffusion	CLSI 2006	111	0 (0)	111 (100)	0 (0)	0 (0)
Yu (2011)	1998	2009	East Asia	China	Wenzhou	Paratyphi	15-99	57	Disk-diffusion	NCCLS 2003	55	0 (0)	55 (100)	0 (0)	0 (0)
Joshi (2011)	2010	2011	South Asia	Nepal	Kathmandu	Paratyphi	2-14	57	Disk-diffusion	not specified	15	0 (0)	15 (100)	0 (0)	0 (0)
Arjyal (2011)	2006	2008	South Asia	Nepal	Patan (Lalitpur)	Paratyphi	2-99	64	E-test	not specified	102	0 (0)	102 (100)	0 (0)	0 (0)
Qaiser (2011)	2007	2007	South Asia	Pakistan	National	Paratyphi	3-27	58	Agar dilution	CLSI 2010	70	0 (0)	70 (100)	0 (0)	0 (0)
Bhattacharya (2011)	2005	2008	South Asia	India	Sundargarh	Paratyphi			Disk-diffusion	CLSI 2006	64	3 (5)	61 (95)	0 (0)	3 (5)
Acharya (2011)	2008	2008	South Asia	Nepal	National	Paratyphi	3-71	69	Disk-diffusion	CLSI (no year stated)	30	0 (0)	30 (100)	0 (0)	0 (0)
Raza (2012)	2010	2011	South Asia	Nepal	Kathmandu	Paratyphi		62	Disk-diffusion	NCCLS 1997	31	0 (0)	31 (100)	0 (0)	0 (0)
Abdullah (2012)	2008	2010	South Asia	Pakistan	Karachi	Paratyphi	0-99	58	Disk-diffusion	not specified	67	1 (1)	66 (99)	0 (0)	1 (1)
Adhikari (2012)	2011	2011	South Asia	Nepal	Kathmandu	Paratyphi	0-70		Disk-diffusion	CLSI 2011	23	0 (0)	23 (100)	0 (0)	0 (0)
Shetty (2012)	2009	2011	South Asia	India	Dakshin Kannad	Paratyphi			Agar dilution	CLSI 2009	16	1 (6)	15 (94)	0 (0)	1 (6)
Venkatesh (2013)	2012	2012	South Asia	India	Bangalore	Paratyphi			Disk-diffusion	CLSI 2012	92	0 (0)	92 (100)	0 (0)	0 (0)
Muhammad (2013)	2008	2011	South Asia	Pakistan	Peshawar	Paratyphi	12-50		Disk-diffusion	not specified	34	0 (0)	34 (100)	0 (0)	0 (0)
Jain (2013)	2010	2012	South Asia	India	Delhi	Paratyphi	3-54	62	Disk-diffusion	CLSI 2012	77	1 (1)	76 (99)	0 (0)	1 (1)
Kumar (2013)ᵇ	2006	2010	South Asia	India	Karnataka	Paratyphi			Disk-diffusion	CLSI 2007	132	0 (0)	132 (100)	0 (0)	0 (0)
Punjabi (2013)	2001	2003	Southeast Asia	Indonesia	Tanjung Priok & Koja	Paratyphi		52	Disk-diffusion	not specified	41	0 (0)	41 (100)	0 (0)	0 (0)
Koirala (2013)	2008	2011	South Asia	Nepal	Patan (Lalitpur)	Paratyphi	2-99		E-test	not specified	86	0 (0)	86 (100)	0 (0)	0 (0)
Karki (2013)	2009	2009	South Asia	Nepal	Kathmandu	Paratyphi			Disk-diffusion	as per disk manufacturer	47	0 (0)	47 (100)	0 (0)	0 (0)
ARSP Working Group (2013)	2009	2010	Southeast Asia	Sri Lanka	Colombo, Ratnapura & Kandy	Paratyphi			Disk-diffusion	CLSI 2008	63	1 (2)	62 (98)	0 (0)	1 (2)
Gupta (2013)	2008	2010	South Asia	India	Chandigarh	Paratyphi	0-99	61	Disk-diffusion	CLSI 2009	45	0 (0)	45 (100)	0 (0)	0 (0)
Suruchi (2014)	2010	2012	South Asia	India	Shimla	Paratyphi		70	Disk-diffusion	CLSI 2012	29	1 (3)	28 (97)	0 (0)	1 (3)
Dutta (2014)	2009	2013	South Asia	India	Kolkata	Paratyphi	0-63		E-test	CLSI 2013	25	0 (0)	25 (100)	0 (0)	0 (0)
Mathew (2014)	2011	2012	South Asia	India	Kanchipuram	Paratyphi			Disk-diffusion	CLSI 2008	11	0 (0)	11 (100)	0 (0)	0 (0)
Elumalai (2014)	2007	2012	South Asia	India	Chennai	Paratyphi			Disk-diffusion	CLSI 2011	31	0 (0)	31 (100)	0 (0)	0 (0)
Afroze (2014)	2009	2012	South Asia	Bangladesh	Dhaka	Paratyphi	19-67	63	Disk-diffusion	NCCLS 2004	26	0 (0)	26 (100)	0 (0)	0 (0)
Geetha (2014)	2010	2011	South Asia	India	Pondicherry	Paratyphi			Agar dilution	CLSI 2012	27	27 (100)	0 (0)	27 (100)	0 (0)
Qamar (2014)	2009	2011	South Asia	Pakistan	National	Paratyphi			Disk-diffusion	CLSI 2009	1725	0 (0)	1725 (100)	0 (0)	0 (0)
Ikram (2015)	2001	2012	South Asia	Pakistan	Islamabad	Paratyphi	2-80	64	Disk-diffusion	CLSI 2012	70	0 (0)	70 (100)	0 (0)	0 (0)
Duggal (2016)	2009	2010	South Asia	India	Delhi	Paratyphi	1-59	60	Disk-diffusion; Phoenix 100 automated system	CLSI (no year stated)	12	0 (0)	12 (100)	0 (0)	0 (0)
Arjyal (2016)	2011	2014	South Asia	Nepal	Kathmandu	Paratyphi	2-45	76	E-test	CLSI 2012	34	0 (0)	34 (100)	0 (0)	0 (0)
Menezes (2016)	2005	2009	South Asia	India	Pondicherry	Paratyphi	4-69		E-test	not specified	284	0 (0)	284 (100)	0 (0)	0 (0)
Misra (2016)	2013	2015	South Asia	India	Lucknow	Paratyphi			Disk-diffusion	CLSI 2015	18	0 (0)	18 (100)	0 (0)	0 (0)
Sharma (2016)	2010	2013	South Asia	India	New Delhi	Paratyphi			Disk-diffusion	CLSI 2015	10	0 (0)	10 (100)	0 (0)	0 (0)
Shrestha (2016)	2012	2013	South Asia	Nepal	Kathmandu	Paratyphi			Disk-diffusion	CLSI 2012	35	0 (0)	35 (100)	0 (0)	0 (0)
Yadav (2016)	2010	2014	South Asia	India	Bastar	Paratyphi		57	Disk-diffusion	CLSI 2009	60	8 (13)	52 (87)	0 (0)	8 (13)
Kuijpers (2017)	2008	2015	Southeast Asia	Cambodia	Phnom Penh	Paratyphi		49	Disk-diffusion	CLSI 2016	183	0 (0)	183 (100)	0 (0)	0 (0)
Khanal (2017)	2016	2016	South Asia	Nepal	Kathmandu	Paratyphi			Disk-diffusion	CLSI 2016	14	0 (0)	14 (100)	0 (0)	0 (0)
Iyer (2017)	2007	2016	South Asia	India	Hyderabad	Paratyphi	0-17	53	E-test	S=1ug/ml	25	0 (0)	25 (100)	0 (0)	0 (0)
Harichandran (2017)	2011	2013	South Asia	India	Ernakulam	Paratyphi		53	Disk-diffusion	CLSI 2013	22	0 (0)	22 (100)	0 (0)	0 (0)
Hardjo Lugito (2017)	2011	2015	Southeast Asia	Indonesia	Tangerang	Paratyphi	1-80	60	VITEK 2	CLSI 2013	75	1 (1)	74 (99)	0 (0)	1 (1)
Gurung (2017)	2014	2015	South Asia	Nepal	Kathmandu	Paratyphi	0-99	49	Disk-diffusion	CLSI 2013	35	0 (0)	35 (100)	0 (0)	0 (0)
Ali (2017)	2012	2014	South Asia	Pakistan	Islamabad	Paratyphi	0-99	60	Disk-diffusion	not specified	42	0 (0)	42 (100)	0 (0)	0 (0)
Ahmed (2017)	2005	2014	South Asia	Bangladesh	Dhaka	Paratyphi	0-115		Disk-diffusion	CLSI 2012	1253	0 (0)	1253 (100)	0 (0)	0 (0)
Sharvani (2016)	2013	2013	South Asia	India	National	Paratyphi	1-80	71	Disk-diffusion	CLSI (no year stated)	152	3 (2)	149 (98)	0 (0)	3 (2)
Bhetwal (2017)	2015	2017	South Asia	Nepal	Kathmandu	Paratyphi	0-99	61	Disk-diffusion	CLSI 2015	83	0 (0)	83 (100)	0 (0)	0 (0)
Lugito (2017)	2011	2015	Southeast Asia	Indonesia	Tangerang	Paratyphi	1-80	60	Agar dilution; VITEK 2	CLSI 2013	75	1 (1)	74 (99)	0 (0)	1 (1)
Zehra (2017)	2014	2015	South Asia	Pakistan	Karachi	Paratyphi			Disk-diffusion	CLSI 2013	190	0 (0)	190 (100)	0 (0)	0 (0)
Zellweger (2017)	2004	2004	South Asia	Nepal	Kathmandu	Paratyphi			Disk-diffusion	CLSI 2004	23	0 (0)	23 (100)	0 (0)	0 (0)
Akinyemi (2018)	2008	2017	Western Sub-Saharan Africa	Nigeria	Abuja	Paratyphi	0-5		Agar dilution	CLSI 2014	10	0 (0)	10 (100)	0 (0)	0 (0)
Makkar (2018)	2011	2017	South Asia	India	Delhi	Paratyphi		70	VITEK 2	CLSI 2016	157	27 (17)	130 (83)	0 (0)	27 (17)
Petersiel (2018)	2012	2014	South Asia	Nepal	Dhulikhel	Paratyphi	2-81	58	Disk-diffusion	CLSI 2012-2014	42	1 (2)	41 (98)	0 (0)	1 (2)
Qamar (2018)	2012	2014	South Asia	Pakistan	Karachi & Hyderabad	Paratyphi		58	Unknown	CLSI (no year stated)	884	0 (0)	884 (100)	0 (0)	0 (0)
Sharma (2018)	2005	2016	South Asia	India	Delhi	Paratyphi		61	E-test	CLSI 2011 - 2015	294	0 (0)	294 (100)	0 (0)	0 (0)
Sur (2018)	2014	2015	South Asia	India	Chandigarh, Gurgaon, Vellore, Kolkata, Manipal	Paratyphi		58	Unknown	not specified	271	0 (0)	271 (100)	0 (0)	0 (0)
Joshi (2019)	2007	2013	South Asia	India	Bangalore	Paratyphi			Disk-diffusion	CLSI 2012	777	0 (0)	777 (100)	0 (0)	0 (0)
Andrews (2018)	2013	2016	South Asia	Nepal	Achham, Tanahun, Kavrepalanchowk & Dolakha	Paratyphi		52	Unknown	not specified	22	0 (0)	22 (100)	0 (0)	0 (0)
Saha (2018)	2013	2014	South Asia	Bangladesh	Dhaka	Paratyphi	0-18	55	Unknown	not specified	38	0 (0)	38 (100)	0 (0)	0 (0)
Aatekah (2010)	2007	2008	South Asia	Pakistan	Karachi	Typhi	1-5		Disk-diffusion	not specified	16	0 (0)	16 (100)	0 (0)	0 (0)
Abdullah (2012)	2008	2010	South Asia	Pakistan	Karachi	Typhi	0-99	58	Disk-diffusion	not specified	129	2 (2)	127 (98)	0 (0)	2 (2)
Abdullah (2013)	2012	2013	South Asia	Pakistan	Rawalpindi	Typhi	18-99	62	Unknown	not specified	96	0 (0)	96 (100)	0 (0)	0 (0)
Abucejo (2001)	1994	1997	Southeast Asia	Philippines	Tagbilaran City	Typhi			Disk-diffusion	NCCLS (no year stated)	422	0 (0)	422 (100)	0 (0)	0 (0)
Acharya (1995)			South Asia	Nepal	Kathmandu	Typhi		85	Disk-diffusion	not specified	38	0 (0)	38 (100)	0 (0)	0 (0)
Acharya (2011)	2008	2008	South Asia	Nepal	National	Typhi	3-71	69	Disk-diffusion	CLSI (no year stated)	29	0 (0)	29 (100)	0 (0)	0 (0)
Acharya (2012)	2009	2010	South Asia	Nepal	Kathmandu	Typhi			Disk-diffusion	CLSI 2012	114	4 (4)	110 (96)	4 (4)	0 (0)
Adhikari (2012)	2011	2011	South Asia	Nepal	Kathmandu	Typhi	0-70		Disk-diffusion	CLSI 2011	41	0 (0)	41 (100)	0 (0)	0 (0)
Afifi (2005)	1999	2003	North Africa & Middle East	Egypt	National	Typhi	4-99	65	Disk-diffusion	not specified	748	5 (1)	743 (99)	5 (1)	0 (0)
Afroze (2014)	2009	2012	South Asia	Bangladesh	Dhaka	Typhi	19-67	63	Disk-diffusion	NCCLS 2004	71	0 (0)	71 (100)	0 (0)	0 (0)
Afzal (2013)	2010	2011	South Asia	Pakistan	Faisalabad	Typhi			Disk-diffusion	CLSI 2012	80	35 (43)	45 (56)	26 (32)	9 (11)
Aggarwal (2007)	2003	2005	South Asia	India	Ludhiana	Typhi			Disk-diffusion	not specified	257	4 (2)	253 (98)	0 (0)	4 (2)
Aggarwal (2011)			South Asia	India	Delhi & Kolkata	Typhi	2-12	62	Disk-diffusion	not specified	17	0 (0)	17 (100)	0 (0)	0 (0)
Agyekum (2010)	2008	2008	Western Sub-Saharan Africa	Ghana	Asante Akim North	Typhi	0-5		Disk-diffusion	CLSI 2007	23	0 (0)	23 (100)	0 (0)	0 (0)
Ahmed (2017)	2005	2014	South Asia	Bangladesh	Dhaka	Typhi	0-115		Disk-diffusion	CLSI 2012	5190	0 (0)	5190 (100)	0 (0)	0 (0)
Akinyemi (2018)	2008	2017	Western Sub-Saharan Africa	Nigeria	Abuja	Typhi	0-5		Agar dilution	CLSI 2014	230	0 (0)	230 (100)	0 (0)	0 (0)
Al-Abbasy (2018)	2017	2018	North Africa & Middle East	Iraq	Al-Najaraf	Typhi			VITEK 2	CLSI 2012	30	10 (33)	20 (67)	0 (0)	10 (33)
Alaullah (2009)			South Asia	Bangladesh	Dhaka	Typhi	3-59	54	Disk-diffusion	not specified	26	0 (0)	26 (100)	0 (0)	0 (0)
Ali (2016)	2014	2014	South Asia	Bangladesh	Dhaka	Typhi	5-15	60	Disk-diffusion	NCCLS (no year stated)	181	0 (0)	181 (100)	0 (0)	0 (0)
Ali (2017)	2012	2014	South Asia	Pakistan	Islamabad	Typhi	0-99	60	Disk-diffusion	not specified	155	0 (0)	155 (100)	0 (0)	0 (0)
Aliya (2010)	2003	2004	South Asia	Bangladesh	Kamalapur	Typhi	0-82	48	Disk-diffusion	CLSI 2006	40	0 (0)	40 (100)	0 (0)	0 (0)
Aljanaby (2017)	2016	2017	North Africa & Middle East	Iraq	Al-Najaraf	Typhi			Disk-diffusion	CLSI 2014	39	0 (0)	39 (100)	0 (0)	0 (0)
Amatya (2007)	2005	2005	South Asia	Nepal	Kathmandu	Typhi			Disk-diffusion	NCCLS 2004	78	0 (0)	78 (100)	0 (0)	0 (0)
Amdani (1998)	1996	1996	Southeast Asia	Indonesia	Jakarta	Typhi	0-16	54	Disk-diffusion	NCCLS (no year stated)	114	1 (1)	113 (99)	0 (0)	1 (1)
Andrews (2018)	2013	2016	South Asia	Nepal	Achham, Tanahun, Kavrepalanchowk & Dolakha	Typhi		52	Unknown	not specified	87	2 (2)	85 (98)	0 (0)	2 (2)
Anees (2015)	2011	2014	South Asia	India	Aligarh	Typhi		53	Disk-diffusion	CLSI 2014	12	0 (0)	12 (100)	0 (0)	0 (0)
Arjyal (2011)	2006	2008	South Asia	Nepal	Patan (Lalitpur)	Typhi	2-99	64	E-test	not specified	243	0 (0)	243 (100)	0 (0)	0 (0)
Arjyal (2016)	2011	2014	South Asia	Nepal	Kathmandu	Typhi	2-45	76	E-test	CLSI 2012	78	0 (0)	78 (100)	0 (0)	0 (0)
ARSP Working Group (2013)	2009	2010	Southeast Asia	Sri Lanka	Colombo, Ratnapura & Kandy	Typhi			Disk-diffusion	CLSI 2008	19	0 (0)	19 (100)	0 (0)	0 (0)
Asna (2000)	1996	1998	South Asia	Bangladesh	Dhaka	Typhi	0-99		Disk-diffusion	not specified	151	0 (0)	151 (100)	0 (0)	0 (0)
Bajracharya (2006)			South Asia	Nepal	Kathmandu	Typhi	11-17	34	Unknown	not specified	32	2 (6)	30 (94)	0 (0)	2 (6)
Beig (2009)	2005	2006	South Asia	India	Aligarh	Typhi	0-15		Unknown	not specified	35	1 (3)	34 (97)	0 (0)	1 (3)
Bello (2018)			Western Sub-Saharan Africa	Nigeria	Kano	Typhi	0-6		Disk-diffusion	CLSI 2009	35	10 (29)	25 (71)	0 (0)	10 (29)
Bhaswati (2007)	2003	2005	South Asia	India	Wards 29 & 30, Kolkata	Typhi			Disk-diffusion	CLSI (no year stated)	195	0 (0)	195 (100)	0 (0)	0 (0)
Bhat (2009)			South Asia	India	Mangalore	Typhi			Microdilution	NCCLS 2000	16	1 (6)	15 (94)	1 (6)	0 (0)
Bhatia (2007)			South Asia	India	National	Typhi	16-43	100	Disk-diffusion	not specified	25	0 (0)	25 (100)	0 (0)	0 (0)
Bhattacharya (2003)	1999	2001	South Asia	India	Rourkela	Typhi	1-64	58	Disk-diffusion	not specified	254	0 (0)	254 (100)	0 (0)	0 (0)
Bhattacharya (2011)	2005	2008	South Asia	India	Sundargarh	Typhi			Disk-diffusion	CLSI 2006	234	7 (3)	227 (97)	0 (0)	7 (3)
Bhetwal (2017)	2015	2017	South Asia	Nepal	Kathmandu	Typhi	0-99	61	Disk-diffusion	CLSI 2015	162	0 (0)	162 (100)	0 (0)	0 (0)
Breiman (2012)	2007	2009	Eastern Sub-Saharan Africa	Kenya	Kibera	Typhi			Disk-diffusion	CLSI 2010	131	2 (2)	129 (98)	0 (0)	2 (2)
Breiman (2012)	2006	2009	Eastern Sub-Saharan Africa	Kenya	Lwak	Typhi			Disk-diffusion	CLSI 2010	22	1 (5)	21 (95)	0 (0)	1 (5)
Britto (2018)	2015	2016	South Asia	Nepal	Kathmandu	Typhi	0-13	75	Disk-diffusion	CLSI 2014	69	0 (0)	69 (100)	0 (0)	0 (0)
Brooks (2005)	2000	2001	South Asia	Bangladesh	Kamalapur	Typhi	1-50		Disk-diffusion	NCCLS 2000	49	1 (2)	48 (98)	0 (0)	1 (2)
Butler (1993)			South Asia	Nepal	Kathmandu	Typhi	18-NA		Unknown	not specified	23	0 (0)	23 (100)	0 (0)	0 (0)
Butt (2005)	1996	2003	South Asia	Pakistan	Rawalpindi	Typhi			Disk-diffusion	CLSI 2000	477	0 (0)	477 (100)	0 (0)	0 (0)
Capoor (2006)			South Asia	India	Delhi	Typhi		60	Disk-diffusion	NCCLS 2004	178	1 (1)	177 (99)	0 (0)	1 (1)
Capoor (2009)	2006	2007	South Asia	India	Delhi	Typhi			E-test	CLSI 2006	149	1 (1)	148 (99)	0 (0)	1 (1)
Chandane (2017)			South Asia	India	Mumbai	Typhi	3-12		Disk-diffusion	CLSI 2015	43	4 (9)	39 (91)	0 (0)	4 (9)
Chowta (2005)	1999	2001	South Asia	India	Dakshin Kannad	Typhi	16-99	48	Unknown	not specified	11	0 (0)	11 (100)	0 (0)	0 (0)
Ciraj (1999)			South Asia	India	Manipal	Typhi			Disk-diffusion	NCCLS 1993	226	0 (0)	226 (100)	0 (0)	0 (0)
Ciraj (2000)			South Asia	India	Mangalore & Manipal	Typhi			Disk-diffusion	not specified	186	0 (0)	186 (100)	0 (0)	0 (0)
Crump (2011)	2007	2008	Eastern Sub-Saharan Africa	Tanzania	Moshi	Typhi	14-96		Disk-diffusion	CLSI 2008	26	0 (0)	26 (100)	0 (0)	0 (0)
Das (2000)	1997	1998	South Asia	India	Rourkela	Typhi	1-NA	52	Disk-diffusion	not specified	100	0 (0)	100 (100)	0 (0)	0 (0)
Das (2006)	2003	2004	South Asia	India	Rourkela	Typhi			Disk-diffusion	NCCLS 1997	105	0 (0)	105 (100)	0 (0)	0 (0)
Das (2017)	2007	2014	South Asia	India	Kolkata, Delhi, Vellore, Karnataka & Nagpur	Typhi			Disk-diffusion	CLSI 2015	66	0 (0)	66 (100)	0 (0)	0 (0)
Dimitrov (2005)	1995	2002	North Africa & Middle East	Kuwait	Al Farwaniyah	Typhi	0-65	71	Disk-diffusion	NCCLS 2003	414	0 (0)	414 (100)	0 (0)	0 (0)
Duggal (2014)	2011	2011	South Asia	India	Delhi	Typhi			Disk-diffusion	CLSI 2007	29	1 (3)	28 (97)	0 (0)	1 (3)
Duggal (2016)	2009	2010	South Asia	India	Delhi	Typhi	1-59	60	Disk-diffusion	CLSI (no year stated)	36	0 (0)	36 (100)	0 (0)	0 (0)
Dutta (2001)ᵃ	1998	2000	South Asia	India	Kolkata	Typhi	3-10		Agar dilution	not specified	32	0 (0)	32 (100)	0 (0)	0 (0)
Dutta (2001)ᵇ	1998	1999	South Asia	India	Kolkata	Typhi	3-9		Disk-diffusion	not specified	26	0 (0)	26 (100)	0 (0)	0 (0)
Dutta (2005)	2003	2004	South Asia	India	Kolkata	Typhi			Disk-diffusion	not specified	129	0 (0)	129 (100)	0 (0)	0 (0)
Dutta (2014)	2009	2013	South Asia	India	Kolkata	Typhi	0-63		E-test	CLSI 2013	77	0 (0)	77 (100)	0 (0)	0 (0)
Elumalai (2014)	2007	2012	South Asia	India	Chennai	Typhi			Disk-diffusion	CLSI 2011	101	2 (2)	99 (98)	0 (0)	2 (2)
Farhana (2015)			South Asia	Bangladesh	Dhaka	Typhi	1-59	46	Disk-diffusion	CLSI 2010	72	0 (0)	72 (100)	0 (0)	0 (0)
Feasey (2015)	1998	2014	Eastern Sub-Saharan Africa	Malawi	Blantyre	Typhi			Disk-diffusion	BSAC 2013	296	0 (0)	296 (100)	0 (0)	0 (0)
Garcia (2014)	2008	2012	Andean Latin America	Peru	Lima	Typhi			Disk-diffusion	CLSI 2012	33	0 (0)	33 (100)	0 (0)	0 (0)
Garg (2007)	2002	2004	South Asia	India	Varanasi	Typhi			Disk-diffusion	NCCLS 2000	66	5 (8)	61 (92)	0 (0)	5 (8)
Gautam (2002)	2000	2001	South Asia	India	Rohtak	Typhi			Disk-diffusion	NCCLS 1997	300	34 (11)	266 (89)	0 (0)	34 (11)
Geetha (2014)	2010	2011	South Asia	India	Pondicherry	Typhi			Agar dilution	S = 2ug/ml	36	0 (0)	36 (100)	0 (0)	0 (0)
Girgis (1995)			North Africa & Middle East	Egypt	Cairo	Typhi	0-15		Disk-diffusion	not specified	165	0 (0)	165 (100)	0 (0)	0 (0)
Guha (2005)	2000	2003	South Asia	Nepal	Pokhara	Typhi	0-99	64	Disk-diffusion	not specified	76	0 (0)	76 (100)	0 (0)	0 (0)
Gupta (2013)	2008	2010	South Asia	India	Chandigarh	Typhi	0-99	61	Disk-diffusion	CLSI 2009	257	0 (0)	257 (100)	0 (0)	0 (0)
Gurung (2017)	2014	2015	South Asia	Nepal	Kathmandu	Typhi	0-99	27	Disk-diffusion	CLSI 2013	41	0 (0)	41 (100)	0 (0)	0 (0)
Hardjo Lugito (2017)	2011	2015	Southeast Asia	Indonesia	Tangerang	Typhi	1-80	60	VITEK 2	CLSI 2013	93	0 (0)	93 (100)	0 (0)	0 (0)
Harish (2006)	2004	2005	South Asia	India	Pondicherry	Typhi			Disk-diffusion	CLSI 2005	27	0 (0)	27 (100)	0 (0)	0 (0)
Hien (1994)	1992	1993	Southeast Asia	Viet Nam	Ho Chi Minh	Typhi	16-72	71	Disk-diffusion	not specified	27	0 (0)	27 (100)	0 (0)	0 (0)
Hien (1995)	1993	1993	Southeast Asia	Viet Nam	Dong Hoa & Dong Thanh	Typhi		47	Disk-diffusion	not specified	207	0 (0)	207 (100)	0 (0)	0 (0)
Hoa (1998)	1993	1994	Southeast Asia	Viet Nam	Ho Chi Minh City	Typhi	1-63	50	Disk-diffusion	not specified	294	0 (0)	294 (100)	0 (0)	0 (0)
Holt (2009)	2005	2006	South Asia	Nepal	Patan (Lalitpur)	Typhi	0-12	52	Disk-diffusion	CLSI 2007	62	0 (0)	62 (100)	0 (0)	0 (0)
Huenger (2010)	2007	2009	Western Sub-Saharan Africa	Ghana	Asante Akim North	Typhi	0-16		E-test	not specified	39	0 (0)	39 (100)	0 (0)	0 (0)
Ikram (2015)	2001	2012	South Asia	Pakistan	Islamabad	Typhi	2-80	64	Disk-diffusion	CLSI 2012	71	0 (0)	71 (100)	0 (0)	0 (0)
Islam (1993)	1992	1993	South Asia	Bangladesh	Dhaka	Typhi	2-14	54	Disk-diffusion	not specified	29	0 (0)	29 (100)	0 (0)	0 (0)
Iyer (2017)	2007	2016	South Asia	India	Hyderabad	Typhi	0-17	53	E-test	S=1ug/ml	208	0 (0)	208 (100)	0 (0)	0 (0)
Jain (2013)	2010	2012	South Asia	India	Delhi	Typhi	1-55	62	Disk-diffusion	CLSI 2012	266	1 (0)	265 (100)	0 (0)	1 (0)
Javaid (2012)	2010	2010	South Asia	Pakistan	Lahore	Typhi	0-16		Disk-diffusion	CLSI 2010	60	0 (0)	60 (100)	0 (0)	0 (0)
Joshi (2007)	2004	2004	South Asia	India	Bangalore	Typhi			Disk-diffusion	NCCLS 2002	25	0 (0)	25 (100)	0 (0)	0 (0)
Joshi (2011)	2010	2011	South Asia	Nepal	Kathmandu	Typhi	2-14	57	Disk-diffusion	not specified	25	0 (0)	25 (100)	0 (0)	0 (0)
Joshi (2019)	2007	2013	South Asia	India	Bangalore	Typhi			Disk-diffusion	CLSI 2012	1408	0 (0)	1408 (100)	0 (0)	0 (0)
Kabra (2000)			South Asia	India	Ahmedabad	Typhi	0-16	52	Unknown	not specified	100	0 (0)	100 (100)	0 (0)	0 (0)
Kadappu (2003)	1998	2001	South Asia	India	Manipal	Typhi			Disk-diffusion	not specified	40	6 (15)	34 (85)	4 (10)	2 (5)
Karki (2013)	2009	2009	South Asia	Nepal	Kathmandu	Typhi			Disk-diffusion	as per disk manufacturer	55	0 (0)	55 (100)	0 (0)	0 (0)
Kasper (2010)	2006	2009	Southeast Asia	Cambodia	Kandal & Oudong	Typhi	2-99	49	E-test	CLSI 2009	41	0 (0)	41 (100)	0 (0)	0 (0)
Kavita (2010)	2006	2007	South Asia	India	Gulbarga	Typhi			Disk-diffusion	CLSI 2005	84	6 (7)	78 (93)	0 (0)	6 (7)
Khan (2010)	2007	2008	North Africa & Middle East	Qatar	Doha	Typhi			Unknown	not specified	39	0 (0)	39 (100)	0 (0)	0 (0)
Khan (2012)	2002	2004	South Asia	Pakistan	Hijrat Colony, Sultanabad and Bilal Colony, Karachi	Typhi	2-16	49	Disk-diffusion	CLSI 2006	127	0 (0)	127 (100)	0 (0)	0 (0)
Khanal (2007)	2000	2004	South Asia	Nepal	Koshi	Typhi		68	Disk-diffusion	NCCLS 1997	132	0 (0)	132 (100)	0 (0)	0 (0)
Khanal (2017)	2016	2016	South Asia	Nepal	Kathmandu	Typhi			Disk-diffusion	CLSI 2016	74	0 (0)	74 (100)	0 (0)	0 (0)
Koirala (2013)	2008	2011	South Asia	Nepal	Patan (Lalitpur)	Typhi	2-99		E-test	not specified	132	0 (0)	132 (100)	0 (0)	0 (0)
Komolpis (1999)	1991	1995	Southeast Asia	Thailand	Bangkok	Typhi			Disk-diffusion	not specified	16	0 (0)	16 (100)	0 (0)	0 (0)
Kuijpers (2017)	2008	2015	Southeast Asia	Cambodia	Phnom Penh	Typhi		50	Disk-diffusion	CLSI 2016	64	0 (0)	64 (100)	0 (0)	0 (0)
Kumar (2007)	2002	2004	South Asia	India	Delhi	Typhi	0-12	65	Unknown	not specified	93	2 (2)	91 (98)	0 (0)	2 (2)
Kumar (2008)	1999	2005	South Asia	India	Delhi	Typhi	0-99	56	Disk-diffusion	CLSI (no year stated)	140	13 (9)	127 (91)	0 (0)	13 (9)
Kumar (2013)ᵇ	2006	2010	South Asia	India	Karnataka	Typhi			Disk-diffusion	CLSI 2007	160	0 (0)	160 (100)	0 (0)	0 (0)
Lakshmi (2006)	2001	2004	South Asia	India	Hyderabad	Typhi			Rapid ATB test	NCCLS (no year stated)	60	3 (5)	57 (95)	0 (0)	3 (5)
Lewis (2005)	2002	2002	South Asia	Nepal	Bharatpur	Typhi			E-test	NCCLS 2002	60	0 (0)	60 (100)	0 (0)	0 (0)
Limpitikul (2014)	2009	2011	Southeast Asia	Thailand	Hat Yai	Typhi	0-14	45	Disk-diffusion	CLSI 2009	35	0 (0)	35 (100)	0 (0)	0 (0)
Limpitikul (2014)	2009	2011	Southeast Asia	Thailand	Mueang Songkhla	Typhi	0-14	45	Disk-diffusion	CLSI 2009	333	0 (0)	333 (100)	0 (0)	0 (0)
Ling (2006)	1998	2003	East Asia	China	Hong Kong	Typhi			Disk-diffusion	not specified	20	0 (0)	20 (100)	0 (0)	0 (0)
Ling (2006)	1998	2003	East Asia	China	Beijing	Typhi			Disk-diffusion	not specified	23	0 (0)	23 (100)	0 (0)	0 (0)
Lugito (2017)	2011	2015	Southeast Asia	Indonesia	Tangerang	Typhi	1-80	60	Agar dilution; VITEK 2	CLSI 2013	93	0 (0)	93 (100)	0 (0)	0 (0)
Madhulika (2004)	2002	2003	South Asia	India	Pondicherry	Typhi			Disk-diffusion	NCCLS 1997	157	0 (0)	157 (100)	0 (0)	0 (0)
Mahende (2015)	2013	2013	Eastern Sub-Saharan Africa	Tanzania	Korogwe	Typhi	0-4		Disk-diffusion	CLSI 2012	17	4 (24)	16 (94)	3 (18)	1 (6)
Maheshwari (1996)	1993	1994	South Asia	India	Jaipur	Typhi	11-36	80	Unknown	not specified	30	2 (7)	28 (93)	0 (0)	2 (7)
Makkar (2018)	2011	2017	South Asia	India	Delhi	Typhi		70	VITEK 2	CLSI 2016	623	24 (4)	599 (96)	0 (0)	24 (4)
Mandal (2004)	2002	2003	South Asia	India	Kolkata	Typhi			Agar dilution	NCCLS (no year stated)	43	0 (0)	43 (100)	0 (0)	0 (0)
Mandal (2012)	1991	2001	South Asia	India	Kolkata	Typhi			Agar dilution	CLSI 2005	421	0 (0)	421 (100)	0 (0)	0 (0)
Marks (2010)	2007	2008	Western Sub-Saharan Africa	Ghana	Asante Akim North	Typhi	0-14		Disk-diffusion	not specified	37	0 (0)	37 (100)	0 (0)	0 (0)
Marks (2017)	2012	2013	Western Sub-Saharan Africa	Burkina Faso	Nioko II & Polesgo	Typhi	0-99		Disk-diffusion	CLSI 2013	18	0 (0)	18 (100)	0 (0)	0 (0)
Marks (2017)	2012	2013	Eastern Sub-Saharan Africa	Kenya	Kibera	Typhi	0-99		Disk-diffusion	CLSI 2013	54	0 (0)	54 (100)	0 (0)	0 (0)
Marks (2017)	2010	2012	Western Sub-Saharan Africa	Ghana	Asante Akim North	Typhi	0-14		Disk-diffusion	CLSI 2013	30	0 (0)	30 (100)	0 (0)	0 (0)
Maskey (2006)	2004	2004	South Asia	Nepal	Patan (Lalitpur)	Typhi		58	Disk-diffusion	NCCLS 2003	409	0 (0)	409 (100)	0 (0)	0 (0)
Mathew (2014)	2011	2012	South Asia	India	Kanchipuram	Typhi			Disk-diffusion	CLSI 2008	29	0 (0)	29 (100)	0 (0)	0 (0)
Mathura (2005)	2004	2005	South Asia	Nepal	Kathmandu	Typhi		72	Disk-diffusion	not specified	46	0 (0)	46 (100)	0 (0)	0 (0)
Mayxay (2013)	2008	2010	Southeast Asia	Laos	Luang Namtha	Typhi	5-49		Disk-diffusion	CLSI 2009	30	0 (0)	30 (100)	0 (0)	0 (0)
Mehta (2002)	2000	2001	South Asia	India	Chandigarh	Typhi		53	Disk-diffusion	not specified	46	0 (0)	46 (100)	0 (0)	0 (0)
Menezes (2012)	2005	2009	South Asia	India	Pondicherry	Typhi	2-74		E-test	CLSI 2007	337	0 (0)	337 (100)	0 (0)	0 (0)
Mengo (2010)	2004	2006	Eastern Sub-Saharan Africa	Kenya	Nairobi	Typhi			Disk-diffusion	CLSI 2005	100	4 (4)	96 (96)	0 (0)	4 (4)
Mishra (1992)	1990	1990	South Asia	India	Delhi	Typhi	0-16		Disk-diffusion	not specified	37	7 (19)	30 (81)	0 (0)	7 (19)
Mishra (1996)			South Asia	India	Vanarasi	Typhi	1-13		Unknown	not specified	35	4 (11)	31 (89)	0 (0)	4 (11)
Misra (2005)	2000	2000	South Asia	India	Mumbai Garrison	Typhi	2-72	58	Disk-diffusion	not specified	93	0 (0)	93 (100)	0 (0)	0 (0)
Misra (2016)	2013	2015	South Asia	India	Lucknow	Typhi			Disk-diffusion	CLSI 2015	80	0 (0)	80 (100)	0 (0)	0 (0)
Moehario (2009)	2002	2008	Southeast Asia	Indonesia	Jakarta	Typhi			Disk-diffusion	CLSI 2002-2008	35	3 (9)	32 (91)	0 (0)	3 (9)
Mohanty (2006)	1999	2004	South Asia	India	Delhi	Typhi		63	Disk-diffusion	NCCLS 2004	629	0 (0)	629 (100)	0 (0)	0 (0)
Muhammad (2013)	2008	2011	South Asia	Pakistan	Peshawar	Typhi	12-50	71	Disk-diffusion	not specified	58	0 (0)	58 (100)	0 (0)	0 (0)
Mushtaq (2006)			South Asia	Pakistan	Lahore	Typhi			Unknown	not specified	78	14 (18)	64 (82)	0 (0)	14 (18)
Mutai (2018)	2004	2007	Eastern Sub-Saharan Africa	Kenya	Nairobi	Typhi			Disk-diffusion	CLSI 2015	144	8 (5)	136 (94)	3 (2)	5 (3)
Narain (2015)			South Asia	India	Allahabad	Typhi	1-15		VITEK 2	not specified	220	56 (25)	164 (75)	0 (0)	56 (25)
Narasanna (2018)	2013	2013	South Asia	India	Kalaburagi	Typhi			Disk-diffusion	CLSI 2012	66	25 (38)	41 (62)	16 (24)	9 (14)
Neopane (2008)	2005	2006	South Asia	Nepal	Kathmandu	Typhi	15-50	75	Disk-diffusion	not specified	43	4 (10)	39 (91)	2 (5)	2 (5)
Ngoun (2012)	2007	2011	Southeast Asia	Cambodia	Sotr Nikom	Typhi	0-15	49	Disk-diffusion	CLSI 2012	148	0 (0)	148 (100)	0 (0)	0 (0)
Obaro (2011)	2008	2009	Western Sub-Saharan Africa	Nigeria	Federal Capital Territory	Typhi	0-5		Disk-diffusion	not specified	22	0 (0)	22 (100)	0 (0)	0 (0)
Ochiai (2008)	2002	2003	Southeast Asia	Viet Nam	Hue	Typhi	5-18		Disk-diffusion	not specified	18	0 (0)	18 (100)	0 (0)	0 (0)
Ochiai (2008)	2002	2004	South Asia	Pakistan	Hijrat Colony, Sultanabad and Bilal Colony, Karachi	Typhi	2-15		Disk-diffusion	not specified	127	0 (0)	127 (100)	0 (0)	0 (0)
Ochiai (2008)	2001	2002	East Asia	China	Hechi	Typhi	5-60		Disk-diffusion	not specified	15	0 (0)	15 (100)	0 (0)	0 (0)
Okanda (2018)	2015	2015	South Asia	Bangladesh	Dhaka	Typhi			Microdilution	CLSI 2016	18	0 (0)	18 (100)	0 (0)	0 (0)
Panhotra (2004)	2003	2003	North Africa & Middle East	Saudi Arabia	Al-Hasa	Typhi	5-46	42	Disk-diffusion	NCCLS (no year stated)	12	0 (0)	12 (100)	0 (0)	0 (0)
Pathak (2012)	2007	2009	South Asia	India	Ujjain	Typhi	0-92		Disk-diffusion	CLSI 2006	21	3 (14)	18 (86)	0 (0)	3 (14)
Petersiel (2018)	2012	2014	South Asia	Nepal	Dhulikhel	Typhi	2-81	58	Disk-diffusion	CLSI 2012-2014	64	0 (0)	64 (100)	0 (0)	0 (0)
Phetsouvanh (2006)	2000	2004	Southeast Asia	Laos	Vientiane	Typhi	1-74	56	E-test	not specified	50	0 (0)	50 (100)	0 (0)	0 (0)
Prajapati (2008)	2007	2008	South Asia	Nepal	Kathmandu	Typhi	0-14	53	Disk-diffusion	as per disk manufacturer (Oxoid)	183	2 (1)	181 (99)	0 (0)	2 (1)
Punjabi (2013)	2001	2003	Southeast Asia	Indonesia	Tanjung Priok & Koja	Typhi		52	Disk-diffusion	not specified	221	0 (0)	221 (100)	0 (0)	0 (0)
Purighalla (2017)	2015	2016	South Asia	India	Bengaluru	Typhi	7-61	55	Phoenix 100 automated system	CLSI 2014	42	5 (12)	37 (88)	0 (0)	5 (12)
Qaiser (2011)	2007	2007	South Asia	Pakistan	National	Typhi	3-27	58	Agar dilution	CLSI 2010	82	0 (0)	82 (100)	0 (0)	0 (0)
Qamar (2014)	2009	2011	South Asia	Pakistan	National	Typhi			Disk-diffusion	CLSI 2009	2575	2 (0)	2573 (100)	0 (0)	2 (0)
Qamar (2018)	2012	2014	South Asia	Pakistan	Karachi & Hyderabad	Typhi		66	Unknown	CLSI (no year stated)	1958	4 (0)	1954 (100)	0 (0)	4 (0)
Rahman (2002)	1990	1996	South Asia	Bangladesh	Dhaka	Typhi			Disk-diffusion	NCCLS (no year stated)	2622	9 (0)	2613 (100)	0 (0)	9 (0)
Rahman (2006)	1989	2002	South Asia	Bangladesh	Dhaka	Typhi			Disk-diffusion	NCCLS (no year stated)	3927	0 (0)	3927 (100)	0 (0)	0 (0)
Rahman (2014)	2002	2007	North Africa & Middle East	Egypt	Cairo	Typhi			E-test	CLSI 2012	166	0 (0)	166 (100)	0 (0)	0 (0)
Rahman (2014)	2002	2007	North Africa & Middle East	Egypt	Sharquia, Port Said, Quena and Sohag governates	Typhi			E-test	CLSI 2012	27	0 (0)	27 (100)	0 (0)	0 (0)
Rahman (2014)	2002	2007	North Africa & Middle East	Iraq	National	Typhi			Disk-diffusion	CLSI 2012	59	0 (0)	59 (100)	0 (0)	0 (0)
Rahman (2014)	2002	2007	North Africa & Middle East	Egypt	Asuit	Typhi			Disk-diffusion	CLSI 2012	26	0 (0)	26 (100)	0 (0)	0 (0)
Rahman (2014)	2002	2007	North Africa & Middle East	Egypt	Aswan	Typhi			Disk-diffusion	CLSI 2012	66	0 (0)	66 (100)	0 (0)	0 (0)
Rahman (2014)	2002	2007	North Africa & Middle East	Egypt	Fayoum	Typhi			Disk-diffusion	CLSI 2012	270	0 (0)	270 (100)	0 (0)	0 (0)
Rahman (2014)	2002	2007	North Africa & Middle East	Egypt	Menofiya	Typhi			Disk-diffusion	CLSI 2012	12	0 (0)	12 (100)	0 (0)	0 (0)
Rahman (2014)	2002	2007	North Africa & Middle East	Egypt	Gharbiya	Typhi			Disk-diffusion	CLSI 2012	40	0 (0)	40 (100)	0 (0)	0 (0)
Rahman (2014)	2002	2007	North Africa & Middle East	Jordan	National	Typhi			Disk-diffusion	CLSI 2012	24	0 (0)	24 (100)	0 (0)	0 (0)
Rahman (2014)	2002	2007	North Africa & Middle East	Qatar	National	Typhi			E-test	CLSI 2012	43	0 (0)	43 (100)	0 (0)	0 (0)
Rahman (2014)	2002	2007	Central Asia	Uzbekistan	National	Typhi			E-test	CLSI 2012	123	0 (0)	123 (100)	0 (0)	0 (0)
Rahman (2014)	2002	2007	North Africa & Middle East	Egypt	Alexandria	Typhi			Disk-diffusion	CLSI 2012	46	2 (4)	44 (96)	2 (4)	0 (0)
Rahman (2014)	2002	2007	South Asia	Pakistan	National	Typhi			Disk-diffusion	CLSI 2012	65	0 (0)	65 (100)	0 (0)	0 (0)
Rai (2012)ᵃ	2011	2012	South Asia	Nepal	Kathmandu	Typhi	0-14	60	Disk-diffusion	not specified	31	14 (45)	17 (55)	14 (45)	0 (0)
Rajashri (2017)			South Asia	India	Pune	Typhi			Disk-diffusion	CLSI (no year stated)	21	0 (0)	21 (100)	0 (0)	0 (0)
Rathore (1996)	1990	1990	South Asia	Pakistan	Islamabad	Typhi	0-16	65	Disk-diffusion	not specified	109	0 (0)	109 (100)	0 (0)	0 (0)
Raveendran (2008)	2005	2006	South Asia	India	Delhi	Typhi			Disk-diffusion	CLSI (no year stated)	431	0 (0)	431 (100)	0 (0)	0 (0)
Raza (2012)	2010	2011	South Asia	Nepal	Kathmandu	Typhi		62	Disk-diffusion	NCCLS 1997	47	2 (4)	45 (96)	0 (0)	2 (4)
Riyaz (2015)	2011	2012	South Asia	India	Coimbatore	Typhi	1-14	72	Disk-diffusion	not specified	50	0 (0)	50 (100)	0 (0)	0 (0)
Sabharwal (2010)	2008	2008	South Asia	India	Delhi	Typhi			Rapid ATB test	CLSI (no year stated)	83	0 (0)	83 (100)	0 (0)	0 (0)
Saha (1994)	1990	1992	South Asia	Bangladesh	Dhaka	Typhi	0-16		Unknown	Working party, 1991 & Ling et al. 1990	236	0 (0)	236 (100)	0 (0)	0 (0)
Saha (2018)	2013	2014	South Asia	Bangladesh	Dhaka	Typhi	0-18	55	Unknown	not specified	241	1 (0)	240 (100)	0 (0)	1 (0)
Saharan (2008)	2000	2001	South Asia	India	Bikaner	Typhi	5-50		Disk-diffusion	NCCLS (no year stated)	37	0 (0)	37 (100)	0 (0)	0 (0)
Sania (2016)	2011	2013	South Asia	India	Imphal	Typhi	3-99		Disk-diffusion	CLSI 2011	16	2 (12)	14 (88)	0 (0)	2 (12)
Saqib (2000)	1998	1999	South Asia	Pakistan	Karachi	Typhi	1-99	58	Disk-diffusion	not specified	220	0 (0)	220 (100)	0 (0)	0 (0)
Secmeer (1995)	1988	1992	North Africa & Middle East	Turkey	Ankara	Typhi	0-13		Unknown	not specified	11	0 (0)	11 (100)	0 (0)	0 (0)
Seydi (2005)	1996	2003	Western Sub-Saharan Africa	Senegal	Dakar	Typhi			Disk-diffusion	Comité d’antibiogramme de la Société française de microbiologie (no year stated)	32	0 (0)	32 (100)	0 (0)	0 (0)
Sharma (2006)	2002	2004	South Asia	Nepal	Kathmandu	Typhi	0-70	63	Disk-diffusion	not specified	50	0 (0)	50 (100)	0 (0)	0 (0)
Sharma (2015)	2013	2014	South Asia	India	Jaipur	Typhi			Disk-diffusion	CLSI 2013	20	2 (10)	18 (90)	0 (0)	2 (10)
Sharma (2016)	2010	2013	South Asia	India	Vellore	Typhi			Disk-diffusion	CLSI 2015	267	0 (0)	267 (100)	0 (0)	0 (0)
Sharma (2016)	2010	2013	South Asia	India	Shimla	Typhi			Disk-diffusion	CLSI 2015	20	0 (0)	20 (100)	0 (0)	0 (0)
Sharma (2016)	2010	2013	South Asia	India	New Delhi	Typhi			Disk-diffusion	CLSI 2015	263	0 (0)	263 (100)	0 (0)	0 (0)
Sharma (2016)	2010	2013	South Asia	India	Orissa	Typhi			Disk-diffusion	CLSI 2015	15	0 (0)	15 (100)	0 (0)	0 (0)
Sharma (2016)	2010	2013	South Asia	India	Shillong	Typhi			Disk-diffusion	CLSI 2015	15	0 (0)	15 (100)	0 (0)	0 (0)
Sharma (2018)	2005	2016	South Asia	India	Delhi	Typhi		61	E-test	CLSI 2012	772	0 (0)	772 (100)	0 (0)	0 (0)
Sharvani (2016)	2013	2013	South Asia	India	National	Typhi	1-80	63	Disk-diffusion	CLSI (no year stated)	167	5 (3)	162 (97)	0 (0)	5 (3)
Shetty (2012)	2009	2011	South Asia	India	Dakshin Kannad	Typhi			Disk-diffusion	CLSI 2009	85	0 (0)	85 (100)	0 (0)	0 (0)
Shirakawa (2006)	2003	2003	South Asia	Nepal	Kathmandu	Typhi			Agar dilution	CLSI (no year stated)	30	0 (0)	30 (100)	0 (0)	0 (0)
Shrestha (2016)	2012	2013	South Asia	Nepal	Kathmandu	Typhi			Disk-diffusion	CLSI 2012	48	0 (0)	48 (100)	0 (0)	0 (0)
Shwe (2002)	1998	1999	Southeast Asia	Myanmar	Mingalartaungnyunt, Thingangyun, Tharkayta, Dalla, Kyauktada, Kyaukmyaung, Dawbone, Tarmwe, Hlaing, Hlaingtharyar, N. Okkalapa, Mingaladon, Laputta,	Typhi	0-12	45	Disk-diffusion	not specified	28	0 (0)	28 (100)	0 (0)	0 (0)
Singh (2011)	2009	2010	South Asia	Nepal	Kathmandu	Typhi	5-14	55	Unknown	not specified	21	2 (10)	19 (90)	0 (0)	2 (10)
Singla (2013)	2009	2010	South Asia	India	Ram Darbar	Typhi	1-32		Disk-diffusion	CLSI 2009	18	0 (0)	18 (100)	0 (0)	0 (0)
Sood (1999)	1994	1998	South Asia	India	Delhi	Typhi			Disk-diffusion	not specified	249	0 (0)	249 (100)	0 (0)	0 (0)
Srikantiah (2006)	2002	2002	North Africa & Middle East	Egypt	Fayoum	Typhi	1-99		Disk-diffusion	NCCLS 2001	89	2 (2)	88 (99)	1 (1)	1 (1)
Srirangaraj (2014)	2012	2013	South Asia	India	Pondicherry	Typhi			Disk-diffusion	CLSI 2013	16	1 (6)	15 (94)	1 (6)	0 (0)
Sucindar (2017)	2016	2017	South Asia	India	Pondicherry	Typhi	0-18	49	Disk-diffusion	not specified	49	0 (0)	49 (100)	0 (0)	0 (0)
Sur (2018)	2014	2015	South Asia	India	Chandigarh, Gurgaon, Vellore, Kolkata, Manipal	Typhi		53	Unknown	not specified	1147	23 (2)	1124 (98)	0 (0)	23 (2)
Suruchi (2014)	2010	2012	South Asia	India	Shimla	Typhi		70	Disk-diffusion	CLSI 2012	51	3 (6)	48 (94)	0 (0)	3 (6)
Tanmoy (2018)	1999	2013	South Asia	Bangladesh	Dhaka	Typhi	0-17		Microdilution	EUCAST 2018	536	1 (0)	535 (100)	0 (0)	1 (0)
Thriemer (2012)	2009	2010	Eastern Sub-Saharan Africa	Tanzania	Pemba	Typhi	0-99		Disk-diffusion	CLSI 2007	45	0 (0)	45 (100)	0 (0)	0 (0)
Trivedi (2010)	2008	2009	South Asia	India	Banaskantha District	Typhi		72	Unknown	not specified	46	0 (0)	46 (100)	0 (0)	0 (0)
Vala (2016)	2011	2011	South Asia	India	Ahmedabad, Vadodara & Bhavangar	Typhi	0-18		Disk-diffusion	CLSI (no year stated)	61	3 (5)	58 (95)	0 (0)	3 (5)
Vandenberg (2010)	2002	2006	Central Sub-Saharan Africa	DRC	Lwiro	Typhi	1-13	55	VITEK 2	CLSI 2005	29	1 (3)	28 (97)	0 (0)	1 (3)
Venkatesh (2013)	2012	2012	South Asia	India	Bangalore	Typhi			Disk-diffusion	CLSI 2012	251	0 (0)	251 (100)	0 (0)	0 (0)
Vidyalakshmi (2008)	2005	2006	South Asia	India	Mangalore	Typhi			Agar dilution	CLSI 2005	71	0 (0)	71 (100)	0 (0)	0 (0)
Wasfy (2002)	1990	2000	North Africa & Middle East	Egypt	Cairo	Typhi			Disk-diffusion	not specified	669	0 (0)	669 (100)	0 (0)	0 (0)
Woods (2006)	2001	2001	South Asia	Nepal	Patan (Lalitpur)	Typhi	15-72	68	Disk-diffusion	NCCLS 2003	60	0 (0)	60 (100)	0 (0)	0 (0)
Wu (2010)	2002	2007	East Asia	China	Shenzhen	Typhi	0-67		Agar dilution	CLSI 2007	25	0 (0)	25 (100)	0 (0)	0 (0)
Yadav (2016)	2010	2014	South Asia	India	Bastar	Typhi		57	Disk-diffusion	CLSI 2009	630	97 (15)	533 (85)	0 (0)	97 (15)
Yanagi (2009)	2006	2008	Southeast Asia	Indonesia	Surabaya	Typhi			Disk-diffusion	CLSI 2008	17	2 (12)	16 (94)	1 (6)	1 (6)
Yashavanth (2010)	2005	2007	South Asia	India	Dakshin Kannad	Typhi			Disk-diffusion	CLSI 2006	77	0 (0)	77 (100)	0 (0)	0 (0)
Yu (2010)	1993	2008	East Asia	China	Chongqing	Typhi	0-16		Unknown	not specified	15	1 (7)	14 (93)	0 (0)	1 (7)
Zehra (2017)	2014	2015	South Asia	Pakistan	Karachi	Typhi			Disk-diffusion	CLSI 2013	270	0 (0)	270 (100)	0 (0)	0 (0)
Zellweger (2017)	2001	2010	South Asia	Nepal	Kathmandu	Typhi			Disk-diffusion	CLSI 2004-2010	64	1 (2)	63 (98)	1 (2)	0 (0)
